# Supplementary material for: The rising complexity and burden of multimorbidity in a middle-income country
Source: PLoS One. 2020 Dec 11;15(12):e0243614. doi: 10.1371/journal.pone.0243614 (PMC7732070; doi:10.1371/journal.pone.0243614)
Supplement: S1 Data — (XLSX) [file pone.0243614.s002.xlsx]

## Sheet: Sheet1
	Setting	Patient's age (in years)	Age Categorized	Patient's sex	Diabetes mellitus	Hypertension	Cancer	Coronary heart disease	Heart failure	Stroke/ TIA	Atrial fibrillation	Mental disorders such as depression, anxiety and/or dementia	Arthritis	Bronchial asthma	Chronic obstructive airway disease	Interstitial lung disease	Epilepsy	Chronic kidney disease	Hypo/hyperthyroidism	Peptic ulcer disease / GORD	Chronic liver disease	Disorders (Original)	Any others (specify)	Final Number of Disorders	Multimorbidity (Yes/No)	Number of drugs the patient is on	Polypharmacy
	Tertiary Care	53	51-65 Years	Male	No	Yes	No	No	No	No	No	No	No	No	No	No	No	No	No	No	No	1 Disorder		1 Disorder	No	2	1 to 2
	Tertiary Care	51	51-65 Years	Female	Yes	No	No	No	No	No	No	No	No	No	No	No	No	No	No	No	No	1 Disorder		1 Disorder	No	2	1 to 2
	Tertiary Care	78	Over 65 Years	Male	No	Yes	No	No	No	No	No	No	No	No	No	No	No	No	No	No	No	1 Disorder		1 Disorder	No	2	1 to 2
	Tertiary Care	59	51-65 Years	Female	No	No	No	No	No	No	No	No	No	No	No	No	Yes	No	No	No	No	1 Disorder		1 Disorder	No	2	1 to 2
	Tertiary Care	52	51-65 Years	Female	Yes	No	No	No	No	No	No	No	No	No	No	No	No	No	No	No	No	1 Disorder		1 Disorder	No	2	1 to 2
	Tertiary Care	40	36-50 Years	Female	No	Yes	No	No	No	No	No	No	No	No	No	No	No	No	No	No	No	1 Disorder		1 Disorder	No	2	1 to 2
	Tertiary Care	52	51-65 Years	Male	No	Yes	No	No	No	No	No	No	No	No	No	No	No	No	No	No	No	1 Disorder		1 Disorder	No	2	1 to 2
	Tertiary Care	57	51-65 Years	Male	No	Yes	No	No	No	No	No	No	No	No	No	No	No	No	No	No	No	1 Disorder		1 Disorder	No	2	1 to 2
	Tertiary Care	54	51-65 Years	Female	No	Yes	No	No	No	No	No	No	No	No	No	No	No	No	No	No	No	1 Disorder	Dyslipidaemia	2 Disorders	Yes	2	1 to 2
	Tertiary Care	60	51-65 Years	Female	No	Yes	No	No	No	No	No	No	No	No	No	No	No	No	No	Yes	No	2 Disorders		2 Disorders	Yes	2	1 to 2
	Tertiary Care	68	Over 65 Years	Female	No	No	No	No	No	No	No	No	No	No	No	No	Yes	No	No	No	No	1 Disorder		1 Disorder	No	2	1 to 2
	Tertiary Care	55	51-65 Years	Male	Yes	No	No	No	No	No	No	No	No	No	No	No	No	No	No	No	No	1 Disorder	Ix for isolated thrombocytopenia	2 Disorders	Yes	2	1 to 2
	Tertiary Care	86	Over 65 Years	Male	No	No	No	No	No	No	No	No	No	No	No	No	No	No	Yes	No	No	1 Disorder		1 Disorder	No	1	1 to 2
	Tertiary Care	55	51-65 Years	Female	No	No	No	No	No	No	No	No	No	No	No	No	No	No	Yes	No	No	1 Disorder		1 Disorder	No	2	1 to 2
	Tertiary Care	86	Over 65 Years	Male	No	No	No	No	No	No	No	No	No	No	No	No	No	No	Yes	No	No	1 Disorder		1 Disorder	No	2	1 to 2
	Tertiary Care	66	Over 65 Years	Female	No	No	No	No	No	No	No	No	No	Yes	No	No	No	No	No	No	No	1 Disorder		1 Disorder	no	2	1 to 2
	Tertiary Care	28	20-35 Years	Male	No	No	No	No	No	No	No	No	No	Yes	No	No	No	No	No	No	No	1 Disorder		1 Disorder	No	2	1 to 2
	Tertiary Care	41	36-50 Years	Female	No	No	No	No	No	No	No	No	No	No	No	No	No	No	Yes	No	No	1 Disorder		1 Disorder	No	2	1 to 2
	Tertiary Care	55	51-65 Years	Female	No	No	No	No	No	No	No	No	No	No	No	No	No	No	Yes	No	No	1 Disorder		1 Disorder	No	1	1 to 2
	Tertiary Care	71	Over 65 Years	Male	No	Yes	No	No	No	No	No	No	No	No	No	No	No	No	No	No	No	1 Disorder		1 Disorder	No	2	1 to 2
	Tertiary Care	63	51-65 Years	Male	No	No	No	No	No	No	No	No	No	Yes	No	No	No	No	No	No	No	1 Disorder		1 Disorder	No	2	1 to 2
	Tertiary Care	73	Over 65 Years	Female	Yes	No	No	No	No	No	No	No	No	No	No	No	No	No	No	No	No	1 Disorder		1 Disorder	No	2	1 to 2
	Tertiary Care	66	Over 65 Years	Female	No	No	No	No	No	No	No	No	No	Yes	No	No	No	No	No	No	No	1 Disorder		1 Disorder	No	2	1 to 2
	Tertiary Care	70	Over 65 Years	Male	No	Yes	No	No	No	No	No	No	No	No	No	No	No	No	No	No	No	1 Disorder		1 Disorder	No	2	1 to 2
	Tertiary Care	63	51-65 Years	Male	No	No	No	No	No	No	No	No	No	Yes	No	No	No	No	No	No	No	1 Disorder		1 Disorder	No	2	1 to 2
	Tertiary Care	62	51-65 Years	Male	Yes	Yes	No	Yes	No	No	No	No	No	No	No	No	No	No	No	No	No	3 Disorders		3 Disorders	Yes	1	1 to 2
	Tertiary Care	56	51-65 Years	Male	Yes	Yes	No	No	No	No	No	No	No	No	No	No	No	No	No	No	No	2 Disorders		2 Disorders	Yes	2	1 to 2
	Tertiary Care	59	51-65 Years	Male	No	Yes	No	No	No	No	No	No	No	No	No	No	No	Yes	No	No	No	2 Disorders		2 Disorders	Yes	2	1 to 2
	Tertiary Care	70	Over 65 Years	Male	No	No	No	Yes	Yes	No	No	No	Yes	No	No	No	No	No	No	No	No	3 Disorders		3 Disorders	Yes	2	1 to 2
	Tertiary Care	64	51-65 Years	Female	Yes	No	Yes	No	No	No	No	No	No	No	No	No	No	No	No	No	No	2 Disorders		2 Disorders	Yes	2	1 to 2
	Tertiary Care	55	51-65 Years	Female	No	Yes	No	No	No	No	No	No	No	No	No	No	No	No	No	No	No	1 Disorder		1 Disorder	No	2	1 to 2
	Tertiary Care	60	51-65 Years	Male	Yes	No	No	No	No	No	No	No	No	No	No	No	No	No	No	No	No	1 Disorder		1 Disorder	No	1	1 to 2
	Tertiary Care	79	Over 65 Years	Male	Yes	No	No	No	No	No	No	No	No	No	No	No	No	No	No	No	No	1 Disorder		1 Disorder	No	1	1 to 2
	Tertiary Care	67	Over 65 Years	Female	No	Yes	No	No	No	No	No	No	No	No	No	No	No	No	Yes	No	No	2 Disorders	Beta thal minor	3 Disorders	Yes	2	1 to 2
	Tertiary Care	50	36-50 Years	Male	No	Yes	No	No	No	No	No	No	No	No	No	No	No	No	No	No	No	1 Disorder	Bells palsy	2 Disorders	Yes	1	1 to 2
	Tertiary Care	53	51-65 Years	Male	Yes	No	No	No	No	No	No	No	No	No	No	No	No	No	No	No	No	1 Disorder	BPH	2 Disorders	Yes	1	1 to 2
	Tertiary Care	57	51-65 Years	Male	Yes	Yes	No	No	No	No	No	No	No	No	No	No	No	No	No	No	No	2 Disorders		2 Disorders	Yes	2	1 to 2
	Tertiary Care	76	Over 65 Years	Male	Yes	Yes	No	No	No	No	No	No	No	No	No	No	No	No	No	No	No	2 Disorders		2 Disorders	Yes	2	1 to 2
	Tertiary Care	57	51-65 Years	Female	Yes	No	No	No	No	No	No	No	No	No	No	No	No	No	No	No	No	1 Disorder		1 Disorder	No	1	1 to 2
	Tertiary Care	48	36-50 Years	Female	No	Yes	No	No	No	No	No	No	No	No	No	No	No	No	No	No	No	1 Disorder		1 Disorder	No	1	1 to 2
	Tertiary Care	38	36-50 Years	Female	Yes	Yes	No	No	No	No	No	Yes	No	No	No	No	No	No	No	No	No	3 Disorders		3 Disorders	Yes	1	1 to 2
	Tertiary Care	71	Over 65 Years	Female	No	Yes	No	No	No	No	No	No	No	No	No	No	No	No	No	No	No	1 Disorder	Dyslipidaemia	2 Disorders	Yes	2	1 to 2
	Tertiary Care	73	Over 65 Years	Male	Yes	No	No	No	No	No	No	No	No	No	No	No	No	No	No	No	No	1 Disorder		1 Disorder	No	1	1 to 2
	Tertiary Care	70	Over 65 Years	Female	No	No	No	No	No	No	No	Yes	No	No	No	No	No	No	No	No	No	1 Disorder	Dyslipidaemia	2 Disorders	Yes	2	1 to 2
	Tertiary Care	60	51-65 Years	Female	No	No	No	No	No	No	No	No	No	No	No	No	No	No	Yes	No	No	1 Disorder		1 Disorder	No	1	1 to 2
	Tertiary Care	54	51-65 Years	Female	No	Yes	No	No	No	No	No	No	No	No	No	No	No	No	No	No	No	1 Disorder		1 Disorder	No	1	1 to 2
	Tertiary Care	65	51-65 Years	Male	No	No	No	No	No	No	No	No	No	No	No	No	No	No	Yes	No	No	1 Disorder		1 Disorder	No	1	1 to 2
	Tertiary Care	72	Over 65 Years	Female	No	No	No	No	No	No	No	No	Yes	No	No	No	No	No	No	No	No	1 Disorder	rhumatoid arthritis	2 Disorders	Yes	1	1 to 2
	Tertiary Care	85	Over 65 Years	Female	Yes	No	No	No	No	No	No	No	No	No	No	No	No	No	No	No	No	1 Disorder		1 Disorder	No	1	1 to 2
	Tertiary Care	66	Over 65 Years	Male	Yes	No	No	Yes	No	No	No	Yes	No	No	No	No	No	No	No	No	No	3 Disorders		3 Disorders	Yes	2	1 to 2
	Tertiary Care	67	Over 65 Years	Male	Yes	No	No	No	No	No	No	No	No	No	No	No	No	No	No	No	No	1 Disorder		1 Disorder	No	2	1 to 2
	Tertiary Care	60	51-65 Years	Female	No	No	No	No	No	No	No	No	Yes	No	No	No	No	No	No	No	No	1 Disorder	Dyslipidaemia	2 Disorders	Yes	2	1 to 2
	Tertiary Care	65	51-65 Years	Female	No	Yes	No	No	No	No	No	No	No	No	No	No	No	No	No	No	No	1 Disorder	Dyslipidaemia	2 Disorders	Yes	2	1 to 2
	Tertiary Care	60	51-65 Years	Male	No	Yes	No	No	No	No	No	No	No	No	No	No	No	No	No	No	No	1 Disorder	Dyslipidaemia	2 Disorders	Yes	2	1 to 2
	Tertiary Care	66	Over 65 Years	Male	Yes	Yes	No	No	No	No	No	No	Yes	No	No	No	No	No	No	No	No	3 Disorders	dyslipidemia	4 Disorders	Yes	2	1 to 2
	Tertiary Care	60	51-65 Years	Male	No	Yes	No	No	No	No	No	No	No	No	No	No	No	No	No	No	No	1 Disorder	Dyslipidaemia	2 Disorders	Yes	2	1 to 2
	Tertiary Care	56	51-65 Years	Male	Yes	No	No	No	No	No	No	No	No	No	No	No	No	No	No	No	No	1 Disorder		1 Disorder	No	1	1 to 2
	Tertiary Care	57	51-65 Years	Female	No	Yes	No	No	No	No	No	No	No	No	No	No	No	No	No	No	No	1 Disorder		1 Disorder	No	1	1 to 2
	Tertiary Care	47	36-50 Years	Female	No	No	No	No	No	No	No	No	Yes	No	No	No	No	No	No	No	No	1 Disorder	osteoporosis	2 Disorders	Yes	2	1 to 2
	Tertiary Care	60	51-65 Years	Male	Yes	No	No	No	No	No	No	No	No	No	No	No	No	No	No	No	No	1 Disorder	Dyslipidaemia	2 Disorders	Yes	2	1 to 2
	Tertiary Care	73	Over 65 Years	Male	No	No	No	No	No	No	No	No	Yes	No	No	No	No	No	No	No	No	1 Disorder	Dyslipidaemia	2 Disorders	Yes	2	1 to 2
	Tertiary Care	65	51-65 Years	Female	Yes	No	No	No	No	No	No	No	No	No	No	No	No	No	Yes	No	No	2 Disorders		2 Disorders	Yes	1	1 to 2
	Tertiary Care	58	51-65 Years	Female	No	Yes	No	No	No	No	No	No	No	No	No	No	No	No	No	No	No	1 Disorder	Dyslipidaemia	2 Disorders	Yes	2	1 to 2
	Tertiary Care	67	Over 65 Years	Male	No	Yes	No	No	No	No	No	No	No	No	No	No	No	No	No	No	No	1 Disorder		1 Disorder	No	1	1 to 2
	Tertiary Care	60	51-65 Years	Male	No	Yes	No	No	No	No	No	No	No	No	No	No	No	No	No	No	No	1 Disorder		1 Disorder	No	2	1 to 2
	Tertiary Care	40	36-50 Years	Female	Yes	No	No	No	No	No	No	No	No	No	No	No	No	No	No	No	No	1 Disorder		1 Disorder	No	1	1 to 2
	Tertiary Care	56	51-65 Years	Female	Yes	No	No	No	No	No	No	No	No	No	No	No	No	No	No	No	No	1 Disorder	Dyslipidaemia	2 Disorders	Yes	2	1 to 2
	Tertiary Care	59	51-65 Years	Male	Yes	No	No	No	No	No	No	No	No	No	No	No	No	No	No	No	No	1 Disorder		1 Disorder	No	1	1 to 2
	Tertiary Care	49	36-50 Years	Male	No	No	No	No	No	No	Yes	No	No	No	No	No	No	No	No	No	No	1 Disorder		1 Disorder	No	1	1 to 2
	Tertiary Care	48	36-50 Years	Female	Yes	No	No	No	No	No	No	No	No	No	No	No	No	No	No	No	No	1 Disorder		1 Disorder	No	1	1 to 2
	Tertiary Care	65	51-65 Years	Male	No	Yes	No	No	No	No	No	No	No	No	No	No	No	No	No	No	No	1 Disorder		1 Disorder	No	2	1 to 2
	Tertiary Care	44	36-50 Years	Female	No	No	No	No	No	No	No	Yes	No	No	No	No	No	No	No	No	No	1 Disorder		1 Disorder	No	2	1 to 2
	Tertiary Care	34	20-35 Years	Female	Yes	No	No	No	No	No	No	No	No	No	No	No	No	No	No	No	No	1 Disorder		1 Disorder	No	2	1 to 2
	Tertiary Care	54	51-65 Years	Female	No	Yes	No	No	No	No	No	No	No	No	No	No	No	No	No	No	No	1 Disorder		1 Disorder	No	2	1 to 2
	Tertiary Care	77	Over 65 Years	Male	Yes	No	No	No	No	No	No	No	No	No	No	No	No	No	No	No	No	1 Disorder		1 Disorder	No	2	1 to 2
	Tertiary Care	72	Over 65 Years	Male	No	No	No	No	No	No	No	No	No	No	No	No	Yes	No	No	No	No	1 Disorder		1 Disorder	No	2	1 to 2
	Tertiary Care	57	51-65 Years	Male	No	Yes	No	No	No	No	No	No	No	Yes	No	No	No	No	No	No	No	2 Disorders		2 Disorders	Yes	2	1 to 2
	Tertiary Care	72	Over 65 Years	Male	No	No	No	No	No	No	No	No	No	Yes	No	No	No	No	No	No	No	1 Disorder		1 Disorder	No	2	1 to 2
	Tertiary Care	68	Over 65 Years	Male	No	No	No	No	No	No	No	No	Yes	No	No	No	No	No	No	No	No	1 Disorder		1 Disorder	No	1	1 to 2
	Tertiary Care	79	Over 65 Years	Female	No	Yes	No	No	No	No	No	No	No	No	No	No	No	No	No	No	No	1 Disorder		1 Disorder	No	2	1 to 2
	Tertiary Care	50	36-50 Years	Female	No	No	No	No	No	No	No	No	No	Yes	No	No	No	No	No	No	No	1 Disorder		1 Disorder	No	2	1 to 2
	Tertiary Care	52	51-65 Years	Female	No	No	No	No	No	No	No	No	No	No	No	No	No	No	Yes	No	No	1 Disorder		1 Disorder	No	1	1 to 2
	Tertiary Care	72	Over 65 Years	Female	No	No	No	No	No	No	No	No	No	Yes	No	No	No	No	No	No	No	1 Disorder		1 Disorder	No	2	1 to 2
	Tertiary Care	67	Over 65 Years	Male	No	Yes	No	No	No	No	No	No	No	No	No	No	No	No	No	No	No	1 Disorder		1 Disorder	No	2	1 to 2
	Tertiary Care	60	51-65 Years	Female	No	No	No	No	No	No	No	No	No	No	No	No	No	No	Yes	No	No	1 Disorder		1 Disorder	No	1	1 to 2
	Tertiary Care	82	Over 65 Years	Male	No	No	No	No	No	No	No	No	No	Yes	No	No	No	No	No	No	No	1 Disorder		1 Disorder	No	2	1 to 2
	Tertiary Care	56	51-65 Years	Female	No	No	No	No	No	No	No	No	No	No	No	No	Yes	No	No	No	No	1 Disorder		1 Disorder	No	2	1 to 2
	Tertiary Care	57	51-65 Years	Female	No	No	No	No	No	No	No	No	No	No	No	No	No	No	Yes	No	No	1 Disorder		1 Disorder	No	2	1 to 2
	Tertiary Care	53	51-65 Years	Female	Yes	No	No	No	No	No	No	No	No	No	No	No	No	No	No	No	No	1 Disorder		1 Disorder	No	2	1 to 2
	Tertiary Care	57	51-65 Years	Female	No	No	No	No	No	No	No	No	No	Yes	No	No	No	No	No	No	No	1 Disorder		1 Disorder	No	2	1 to 2
	Tertiary Care	56	51-65 Years	Male	No	No	No	No	No	No	No	No	No	Yes	No	No	No	No	No	No	No	1 Disorder		1 Disorder	No	2	1 to 2
	Tertiary Care	65	51-65 Years	Male	Yes	No	No	No	No	No	No	No	No	No	No	No	No	No	No	No	No	1 Disorder	Dyslipidaemia	2 Disorders	Yes	2	1 to 2
	Tertiary Care	60	51-65 Years	Male	Yes	No	No	No	No	No	No	No	No	No	No	No	No	No	No	No	No	1 Disorder		1 Disorder	No	1	1 to 2
	Tertiary Care	67	Over 65 Years	Male	Yes	No	No	No	No	No	No	No	No	No	No	No	No	No	No	No	No	1 Disorder		1 Disorder	No	1	1 to 2
	Tertiary Care	34	20-35 Years	Male	Yes	No	No	No	No	No	No	No	No	No	No	No	No	No	No	No	No	1 Disorder		1 Disorder	No	1	1 to 2
	Tertiary Care	72	Over 65 Years	Male	Yes	No	No	No	No	No	No	No	No	No	No	No	No	No	No	No	No	1 Disorder		1 Disorder	No	1	1 to 2
	Tertiary Care	86	Over 65 Years	Female	Yes	No	No	No	No	No	No	No	Yes	No	No	No	No	No	No	No	No	2 Disorders		2 Disorders	Yes	2	1 to 2
	Tertiary Care	65	51-65 Years	Female	No	No	No	No	No	No	No	No	No	Yes	No	No	No	No	No	No	No	1 Disorder		1 Disorder	No	2	1 to 2
	Tertiary Care	65	51-65 Years	Male	No	Yes	No	No	No	No	No	No	No	No	No	No	No	No	No	No	No	1 Disorder		1 Disorder	No	2	1 to 2
	Tertiary Care	68	Over 65 Years	Female	Yes	Yes	No	No	No	No	No	No	No	No	No	No	No	No	No	No	No	2 Disorders	dyslipidemia	3 Disorders	Yes	2	1 to 2
	Tertiary Care	74	Over 65 Years	Male	No	Yes	No	No	No	No	No	No	No	No	No	No	No	No	No	No	No	1 Disorder	Dyslipidaemia	2 Disorders	Yes	2	1 to 2
	Tertiary Care	44	36-50 Years	Male	No	Yes	No	No	No	No	No	No	No	No	No	No	No	No	No	No	No	1 Disorder	Dyslipidaemia	2 Disorders	Yes	2	1 to 2
	Tertiary Care	76	Over 65 Years	Male	Yes	No	No	No	No	No	No	No	No	No	No	No	No	No	No	No	No	1 Disorder		1 Disorder	No	2	1 to 2
	Tertiary Care	37	36-50 Years	Female	No	No	No	No	No	No	No	No	No	No	No	No	No	No	Yes	No	No	1 Disorder		1 Disorder	No	1	1 to 2
	Tertiary Care	73	Over 65 Years	Male	No	Yes	Yes	Yes	No	No	No	No	No	No	No	No	No	No	No	No	No	3 Disorders	dyslipidemia	4 Disorders	Yes	2	1 to 2
	Tertiary Care	40	36-50 Years	Female	No	Yes	No	No	No	No	No	No	No	No	No	No	No	No	No	No	No	1 Disorder		1 Disorder	No	2	1 to 2
	Tertiary Care	71	Over 65 Years	Female	No	No	No	No	No	No	No	No	No	No	No	No	No	No	Yes	No	No	1 Disorder		1 Disorder	No	1	1 to 2
	Tertiary Care	68	Over 65 Years	Male	No	Yes	No	No	No	No	No	No	No	No	No	No	No	No	No	No	No	1 Disorder	Dyslipidaemia	2 Disorders	Yes	2	1 to 2
	Tertiary Care	68	Over 65 Years	Female	No	Yes	No	No	No	No	No	No	Yes	No	No	No	No	No	Yes	No	No	3 Disorders		3 Disorders	Yes	2	1 to 2
	Tertiary Care	49	36-50 Years	Male	No	Yes	No	No	No	No	No	No	No	No	No	No	No	No	No	No	No	1 Disorder		1 Disorder	No	1	1 to 2
	Tertiary Care	72	Over 65 Years	Female	Yes	Yes	No	No	No	No	No	No	No	No	No	No	No	No	No	No	No	3 Disorders	dyslipidemia	4 Disorders	Yes	3	3 to 4
	Tertiary Care	64	51-65 Years	Male	No	Yes	No	No	No	No	No	No	No	No	No	No	No	No	No	No	No	1 Disorder	Dyslipidaemia	2 Disorders	Yes	2	1 to 2
	Tertiary Care	64	51-65 Years	Male	No	Yes	No	No	No	No	No	No	No	Yes	No	No	No	No	No	No	No	2 Disorders		2 Disorders	Yes	2	1 to 2
	Tertiary Care	70	Over 65 Years	Male	Yes	No	No	No	No	No	No	No	No	No	No	No	No	No	No	No	No	1 Disorder		1 Disorder	No	1	1 to 2
	Tertiary Care	49	36-50 Years	Female	No	No	No	No	No	No	No	No	No	No	No	No	No	No	No	Yes	No	1 Disorder		1 Disorder	No	1	1 to 2
	Tertiary Care	59	51-65 Years	Female	Yes	No	No	No	No	No	No	No	No	No	No	No	No	No	No	No	No	1 Disorder		1 Disorder	No	1	1 to 2
	Tertiary Care	67	Over 65 Years	Male	No	Yes	No	No	No	No	No	No	No	No	No	No	No	No	No	No	No	1 Disorder		1 Disorder	No	1	1 to 2
	Tertiary Care	57	51-65 Years	Female	Yes	No	No	No	No	No	No	No	No	No	No	No	No	No	No	No	No	1 Disorder		1 Disorder	No	2	1 to 2
	Tertiary Care	62	51-65 Years	Female	No	Yes	No	No	No	No	No	No	No	No	No	No	No	No	No	No	No	1 Disorder		1 Disorder	No	2	1 to 2
	Tertiary Care	68	Over 65 Years	Female	No	Yes	No	No	No	No	No	No	No	No	No	No	No	No	No	No	No	1 Disorder		1 Disorder	No	1	1 to 2
	Tertiary Care	57	51-65 Years	Male	No	Yes	No	No	No	No	No	No	No	No	No	No	No	No	No	No	No	1 Disorder	Dyslipidaemia	2 Disorders	Yes	2	1 to 2
	Tertiary Care	60	51-65 Years	Male	No	No	No	No	No	No	No	No	No	Yes	No	No	No	No	No	No	No	1 Disorder		1 Disorder	No	2	1 to 2
	Tertiary Care	49	36-50 Years	Male	No	No	No	No	No	No	No	No	No	Yes	No	No	No	No	No	No	No	1 Disorder		1 Disorder	No	1	1 to 2
	Tertiary Care	56	51-65 Years	Female	Yes	No	No	Yes	No	No	No	No	No	No	No	No	No	No	No	No	No	2 Disorders		2 Disorders	Yes	1	1 to 2
	Tertiary Care	54	51-65 Years	Female	Yes	No	No	No	No	No	No	No	No	No	No	No	No	No	No	No	No	1 Disorder	Dyslipidaemia	2 Disorders	Yes	2	1 to 2
	Tertiary Care	34	20-35 Years	Female	Yes	Yes	No	No	No	No	No	No	No	No	No	No	No	No	No	No	No	2 Disorders		2 Disorders	Yes	1	1 to 2
	Tertiary Care	46	36-50 Years	Male	Yes	No	No	No	No	No	No	No	No	No	No	No	No	No	No	No	No	1 Disorder		1 Disorder	No	2	1 to 2
	Tertiary Care	65	51-65 Years	Female	Yes	No	No	No	No	No	No	No	No	No	No	No	No	No	No	No	No	1 Disorder		1 Disorder	No	1	1 to 2
	Tertiary Care	47	36-50 Years	Female	No	Yes	No	No	No	No	No	No	No	No	No	No	No	No	No	No	No	1 Disorder		1 Disorder	No	1	1 to 2
	Tertiary Care	57	51-65 Years	Female	Yes	No	No	No	No	No	No	Yes	No	No	No	No	No	No	No	No	No	2 Disorders		2 Disorders	Yes	2	1 to 2
	Tertiary Care	79	Over 65 Years	Female	No	Yes	No	No	No	No	No	No	No	No	No	No	No	No	No	No	No	1 Disorder	Dyslipidaemia	2 Disorders	Yes	2	1 to 2
	Tertiary Care	64	51-65 Years	Male	Yes	No	No	No	No	No	No	No	No	No	No	No	No	No	No	No	No	1 Disorder		1 Disorder	No	1	1 to 2
	Tertiary Care	78	Over 65 Years	Male	Yes	Yes	No	No	No	No	No	No	No	No	No	No	No	No	No	No	No	2 Disorders		2 Disorders	Yes	2	1 to 2
	Tertiary Care	79	Over 65 Years	Female	Yes	No	No	No	No	No	No	No	No	No	No	No	No	No	No	No	No	1 Disorder		1 Disorder	No	1	1 to 2
	Tertiary Care	61	51-65 Years	Male	No	Yes	No	No	No	No	No	No	No	No	No	No	No	No	No	No	No	1 Disorder		1 Disorder	No	2	1 to 2
	Tertiary Care	46	36-50 Years	Male	No	Yes	No	No	No	No	No	No	No	Yes	No	No	No	No	No	No	No	2 Disorders		2 Disorders	Yes	2	1 to 2
	Tertiary Care	48	36-50 Years	Female	Yes	No	No	No	No	No	No	No	Yes	No	No	No	No	No	No	No	No	2 Disorders		2 Disorders	Yes	2	1 to 2
	Tertiary Care	64	51-65 Years	Male	No	Yes	No	No	No	No	No	No	No	No	No	No	No	No	No	No	No	1 Disorder	Dyslipidaemia	2 Disorders	Yes	2	1 to 2
	Tertiary Care	66	Over 65 Years	Male	No	Yes	No	No	No	No	No	No	No	No	No	No	No	No	No	No	No	1 Disorder	Dyslipidaemia	2 Disorders	Yes	2	1 to 2
	Tertiary Care	37	36-50 Years	Male	Yes	Yes	No	No	No	No	No	No	No	No	No	No	No	No	No	No	No	2 Disorders		2 Disorders	Yes	2	1 to 2
	Tertiary Care	57	51-65 Years	Female	Yes	No	No	No	No	No	No	No	No	No	No	No	No	No	No	No	No	1 Disorder		1 Disorder	No	1	1 to 2
	Tertiary Care	52	51-65 Years	Male	Yes	Yes	No	No	No	No	No	No	No	No	No	No	No	No	No	No	No	2 Disorders	Dyslipedeamia	3 Disorders	Yes	2	1 to 2
	Tertiary Care	56	51-65 Years	Male	No	Yes	No	No	No	No	No	No	No	No	No	No	No	No	No	No	No	1 Disorder	Dyslipidaemia	2 Disorders	Yes	2	1 to 2
	Tertiary Care	67	Over 65 Years	Female	No	Yes	No	No	No	No	No	No	No	No	No	No	No	No	No	No	No	1 Disorder	Hypermedia, Arthritis	3 Disorders	Yes	2	1 to 2
	Tertiary Care	67	Over 65 Years	Female	No	Yes	No	No	No	No	No	No	No	No	No	No	No	No	No	No	No	1 Disorder	Dyslipidaemia	2 Disorders	Yes	2	1 to 2
	Tertiary Care	60	51-65 Years	Male	Yes	No	No	No	No	No	No	No	No	No	No	No	No	No	No	No	No	1 Disorder		1 Disorder	No	2	1 to 2
	Tertiary Care	78	Over 65 Years	Female	No	No	No	No	No	No	No	No	Yes	No	No	No	No	No	No	No	No	1 Disorder		1 Disorder	No	1	1 to 2
	Tertiary Care	85	Over 65 Years	Female	Yes	Yes	No	No	No	No	No	No	No	No	No	No	No	No	No	No	No	2 Disorders		2 Disorders	Yes	2	1 to 2
	Tertiary Care	69	Over 65 Years	Male	No	Yes	No	No	No	No	No	No	No	No	No	No	No	No	No	Yes	No	2 Disorders		2 Disorders	Yes	2	1 to 2
	Tertiary Care	79	Over 65 Years	Male	No	No	No	No	No	No	No	No	No	Yes	No	No	No	No	Yes	No	No	2 Disorders		2 Disorders	Yes	2	1 to 2
	Tertiary Care	68	Over 65 Years	Male	No	Yes	No	No	No	No	No	No	No	No	No	No	No	No	No	No	No	1 Disorder	Dyslipidaemia	2 Disorders	Yes	2	1 to 2
	Tertiary Care	59	51-65 Years	Female	No	Yes	No	No	No	No	No	No	No	No	No	No	No	No	No	No	No	1 Disorder		1 Disorder	No	2	1 to 2
	Tertiary Care	37	36-50 Years	Female	Yes	No	No	No	No	No	No	No	No	No	No	No	No	No	No	No	No	1 Disorder	Dyslipidaemia	2 Disorders	Yes	2	1 to 2
	Tertiary Care	62	51-65 Years	Male	No	No	No	No	No	No	No	No	Yes	No	No	No	No	No	No	No	No	1 Disorder	Dyslipidaemia	2 Disorders	Yes	2	1 to 2
	Tertiary Care	65	51-65 Years	Female	No	No	No	No	No	No	No	No	No	Yes	No	No	No	No	No	No	No	1 Disorder		1 Disorder	No	2	1 to 2
	Tertiary Care	67	Over 65 Years	Male	No	No	No	No	No	No	No	No	Yes	No	No	No	No	No	No	No	No	1 Disorder		1 Disorder	No	2	1 to 2
	Tertiary Care	76	Over 65 Years	Male	Yes	No	No	No	No	No	No	No	No	No	No	No	No	No	No	No	No	1 Disorder		1 Disorder	No	1	1 to 2
	Tertiary Care	68	Over 65 Years	Female	No	Yes	No	No	No	No	No	No	No	No	No	No	No	No	No	No	No	1 Disorder		1 Disorder	No	2	1 to 2
	Tertiary Care	89	Over 65 Years	Male	Yes	No	No	No	No	No	No	No	No	No	No	No	No	No	No	No	No	1 Disorder		1 Disorder	No	2	1 to 2
	Tertiary Care	37	36-50 Years	Male	No	Yes	No	No	No	No	No	No	No	Yes	No	No	No	No	No	No	No	2 Disorders		2 Disorders	Yes	2	1 to 2
	Tertiary Care	58	51-65 Years	Female	No	Yes	No	No	No	No	No	No	No	No	No	No	No	No	No	No	No	1 Disorder		1 Disorder	No	1	1 to 2
	Tertiary Care	64	51-65 Years	Female	Yes	No	No	No	No	No	No	No	No	No	No	No	No	No	No	No	No	1 Disorder		1 Disorder	No	2	1 to 2
	Tertiary Care	67	Over 65 Years	Male	Yes	No	No	No	No	No	No	No	No	No	No	No	No	No	No	No	No	1 Disorder		1 Disorder	No	2	1 to 2
	Tertiary Care	67	Over 65 Years	Female	Yes	No	No	No	No	No	No	No	No	No	No	No	No	No	No	No	No	1 Disorder		1 Disorder	No	2	1 to 2
	Tertiary Care	60	51-65 Years	Female	Yes	No	No	No	No	No	No	No	No	No	No	No	No	No	No	No	No	1 Disorder		1 Disorder	No	2	1 to 2
	Tertiary Care	40	36-50 Years	Female	Yes	No	No	No	No	No	No	No	No	No	No	No	No	No	No	No	No	1 Disorder		1 Disorder	No	1	1 to 2
	Tertiary Care	54	51-65 Years	Female	No	Yes	No	No	No	No	No	No	No	No	No	No	No	No	No	No	No	1 Disorder	Dyslipidaemia	2 Disorders	Yes	2	1 to 2
	Tertiary Care	45	36-50 Years	Female	Yes	No	No	No	No	No	No	No	No	No	No	No	No	No	No	No	No	1 Disorder	Dyslipidaemia	2 Disorders	Yes	1	1 to 2
	Tertiary Care	67	Over 65 Years	Male	Yes	No	No	No	No	No	No	No	No	No	No	No	No	No	No	No	No	1 Disorder		1 Disorder	No	1	1 to 2
	Tertiary Care	59	51-65 Years	Male	No	No	No	No	No	No	No	No	Yes	No	No	No	No	No	No	No	No	1 Disorder		1 Disorder	No	2	1 to 2
	Tertiary Care	67	Over 65 Years	Female	Yes	No	No	No	No	No	No	No	No	No	No	No	No	No	No	No	No	1 Disorder		1 Disorder	No	1	1 to 2
	Tertiary Care	34	20-35 Years	Male	No	Yes	No	No	No	No	No	No	No	No	No	No	No	No	No	No	No	1 Disorder		1 Disorder	No	2	1 to 2
	Tertiary Care	65	51-65 Years	Female	No	Yes	No	No	No	No	No	No	No	No	No	No	No	No	No	No	No	1 Disorder		1 Disorder	No	1	1 to 2
	Tertiary Care	47	36-50 Years	Female	Yes	No	No	No	No	No	No	No	No	No	No	No	No	No	No	No	No	1 Disorder		1 Disorder	No	1	1 to 2
	Tertiary Care	69	Over 65 Years	Male	Yes	Yes	No	No	No	No	No	No	No	No	No	No	No	No	No	No	No	2 Disorders		2 Disorders	Yes	2	1 to 2
	Tertiary Care	59	51-65 Years	Male	Yes	No	No	No	No	No	No	No	No	No	No	No	No	No	No	No	No	1 Disorder		1 Disorder	No	1	1 to 2
	Tertiary Care	42	36-50 Years	Female	Yes	No	No	No	No	No	No	No	No	No	No	No	No	No	No	No	No	1 Disorder		1 Disorder	No	2	1 to 2
	Tertiary Care	58	51-65 Years	Female	Yes	No	No	No	No	No	No	No	No	No	No	No	No	No	No	No	No	1 Disorder		1 Disorder	No	1	1 to 2
	Tertiary Care	68	Over 65 Years	Male	Yes	Yes	No	No	No	No	No	No	No	No	No	No	No	No	No	No	No	2 Disorders		2 Disorders	Yes	2	1 to 2
	Tertiary Care	49	36-50 Years	Male	Yes	No	No	No	No	No	No	No	No	No	No	No	No	No	No	No	No	1 Disorder		1 Disorder	No	1	1 to 2
	Tertiary Care	68	Over 65 Years	Female	Yes	No	No	No	No	No	No	No	No	No	No	No	No	No	No	No	No	1 Disorder		1 Disorder	No	1	1 to 2
	Tertiary Care	49	36-50 Years	Female	Yes	No	No	No	No	No	No	No	No	No	No	No	No	No	No	No	No	1 Disorder		1 Disorder	No	2	1 to 2
	Tertiary Care	57	51-65 Years	Female	Yes	Yes	No	No	No	No	No	No	No	No	No	No	No	No	No	No	No	2 Disorders		2 Disorders	Yes	2	1 to 2
	Tertiary Care	69	Over 65 Years	Male	Yes	No	No	No	No	No	No	No	No	No	No	No	No	No	No	No	No	1 Disorder	Dyslipidaemia	2 Disorders	Yes	2	1 to 2
	Tertiary Care	56	51-65 Years	Female	No	Yes	No	No	No	No	No	No	No	No	No	No	No	No	No	No	No	1 Disorder		1 Disorder	No	2	1 to 2
	Tertiary Care	65	51-65 Years	Male	Yes	No	No	No	No	No	No	No	No	No	No	No	No	No	No	No	No	1 Disorder		1 Disorder	No	1	1 to 2
	Tertiary Care	47	36-50 Years	Male	Yes	Yes	No	No	No	No	No	No	No	No	No	No	No	No	No	No	No	2 Disorders		2 Disorders	Yes	2	1 to 2
	Tertiary Care	26	20-35 Years	Female	No	Yes	No	No	No	No	No	No	No	No	No	No	No	No	No	No	No	1 Disorder		1 Disorder	No	1	1 to 2
	Tertiary Care	68	Over 65 Years	Female	Yes	Yes	No	No	No	No	No	No	No	No	No	No	No	No	No	No	No	2 Disorders		2 Disorders	Yes	2	1 to 2
	Tertiary Care	57	51-65 Years	Female	Yes	No	No	No	No	No	No	No	No	No	No	No	No	No	No	No	No	1 Disorder		1 Disorder	No	1	1 to 2
	Tertiary Care	67	Over 65 Years	Male	No	Yes	No	No	No	No	No	No	No	No	No	No	No	No	No	No	No	1 Disorder	Dyslipidaemia	2 Disorders	Yes	2	1 to 2
	Tertiary Care	58	51-65 Years	Female	Yes	No	No	No	No	No	No	No	No	No	No	No	No	No	No	No	No	1 Disorder	Dyslipidaemia	2 Disorders	Yes	2	1 to 2
	Tertiary Care	64	51-65 Years	Male	Yes	No	No	No	No	No	No	No	No	No	No	No	No	No	No	No	No	1 Disorder		1 Disorder	No	2	1 to 2
	Tertiary Care	55	51-65 Years	Female	No	No	No	No	No	No	No	No	No	No	No	No	No	No	Yes	No	No	1 Disorder		1 Disorder	No	1	1 to 2
	Tertiary Care	63	51-65 Years	Male	Yes	No	No	No	No	No	No	No	No	No	No	No	No	No	No	No	No	1 Disorder		1 Disorder	No	2	1 to 2
	Tertiary Care	49	36-50 Years	Female	Yes	No	No	No	No	No	No	No	No	No	No	No	No	No	No	No	No	1 Disorder	Dyslipidaemia	2 Disorders	Yes	2	1 to 2
	Tertiary Care	57	51-65 Years	Male	Yes	No	No	No	No	No	No	No	No	No	No	No	No	No	No	No	No	1 Disorder	Dyslipidaemia	2 Disorders	Yes	2	1 to 2
	Tertiary Care	68	Over 65 Years	Male	No	Yes	No	No	No	No	No	No	No	No	No	No	No	No	No	No	No	1 Disorder		1 Disorder	No	2	1 to 2
	Tertiary Care	57	51-65 Years	Male	Yes	No	No	No	No	No	No	No	No	No	No	No	No	No	No	No	No	1 Disorder		1 Disorder	No	1	1 to 2
	Tertiary Care	58	51-65 Years	Female	No	No	No	No	No	No	No	No	No	No	No	No	No	No	Yes	No	No	1 Disorder		1 Disorder	No	2	1 to 2
	Tertiary Care	79	Over 65 Years	Male	No	No	No	No	No	No	No	No	No	Yes	No	No	No	No	No	No	No	1 Disorder		1 Disorder	No	2	1 to 2
	Tertiary Care	56	51-65 Years	Female	No	No	No	No	No	No	No	No	No	No	No	No	No	No	Yes	No	No	1 Disorder		1 Disorder	No	1	1 to 2
	Tertiary Care	59	51-65 Years	Male	No	No	No	No	No	No	No	No	No	Yes	No	No	No	No	No	No	No	1 Disorder		1 Disorder	No	2	1 to 2
	Tertiary Care	48	36-50 Years	Female	No	No	No	No	No	No	No	No	No	No	Yes	No	No	No	Yes	No	No	2 Disorders		2 Disorders	Yes	2	1 to 2
	Tertiary Care	54	51-65 Years	Female	No	No	No	No	No	No	No	No	No	No	No	No	No	No	Yes	No	No	1 Disorder		1 Disorder	No	2	1 to 2
	Tertiary Care	35	20-35 Years	Female	No	Yes	No	No	No	No	No	No	No	No	No	No	No	No	No	No	No	1 Disorder		1 Disorder	No	2	1 to 2
	Tertiary Care	58	51-65 Years	Female	No	No	No	No	No	No	No	No	No	Yes	No	No	No	No	No	No	No	1 Disorder		1 Disorder	No	2	1 to 2
	Tertiary Care	59	51-65 Years	Female	No	No	No	No	No	No	No	No	No	No	No	No	No	No	No	Yes	No	1 Disorder		1 Disorder	No	2	1 to 2
	Tertiary Care	58	51-65 Years	Male	No	No	No	No	No	No	No	No	No	Yes	No	No	No	No	No	No	No	1 Disorder		1 Disorder	No	2	1 to 2
	Primary Care	24	20-35 Years	Female	No	No	No	No	No	No	No	No	No	No	No	No	No	No	Yes	No	No	1 Disorder		1 Disorder	No	1	1 to 2
	Primary Care	62	51-65 Years	Male	No	No	No	No	No	No	No	No	No	Yes	No	No	No	No	No	No	No	1 Disorder		1 Disorder	No	2	1 to 2
	Primary Care	80	Over 65 Years	Female	Yes	No	No	No	No	No	No	No	No	No	No	No	No	No	No	No	No	1 Disorder	Dyslipidaemia	2 Disorders	Yes	2	1 to 2
	Primary Care	70	Over 65 Years	Female	No	No	No	No	No	No	No	No	No	Yes	No	No	No	No	No	No	No	1 Disorder		1 Disorder	No	2	1 to 2
	Primary Care	60	51-65 Years	Female	No	No	No	No	No	No	No	No	No	No	No	No	No	No	Yes	No	No	1 Disorder		1 Disorder	No	1	1 to 2
	Primary Care	50	36-50 Years	Male	Yes	No	No	No	No	No	No	No	No	No	No	No	No	No	No	No	No	1 Disorder		1 Disorder	No	1	1 to 2
	Primary Care	54	51-65 Years	Male	No	Yes	No	Yes	No	No	No	No	Yes	No	No	No	No	No	No	No	No	3 Disorders		3 Disorders	Yes	2	1 to 2
	Primary Care	39	36-50 Years	Female	No	Yes	No	No	No	No	No	No	No	No	No	No	No	No	No	No	No	1 Disorder		1 Disorder	No	2	1 to 2
	Primary Care	51	51-65 Years	Female	No	Yes	No	No	No	No	No	No	No	No	No	No	No	No	No	No	No	1 Disorder		1 Disorder	No	1	1 to 2
	Primary Care	70	Over 65 Years	Female	No	No	No	No	No	No	No	No	No	No	No	No	No	No	Yes	No	No	1 Disorder		1 Disorder	No	1	1 to 2
	Primary Care	32	20-35 Years	Male	No	No	No	No	No	No	No	No	No	No	No	No	No	No	No	Yes	No	1 Disorder		1 Disorder	No	2	1 to 2
	Primary Care	68	Over 65 Years	Female	No	No	No	No	No	No	No	No	No	Yes	No	No	No	No	No	No	No	1 Disorder		1 Disorder	No	2	1 to 2
	Primary Care	59	51-65 Years	Female	No	No	No	No	No	No	No	No	No	No	No	No	No	No	Yes	No	No	1 Disorder		1 Disorder	No	1	1 to 2
	Primary Care	62	51-65 Years	Female	No	Yes	No	No	No	No	No	No	No	No	No	No	No	No	No	No	No	1 Disorder	Dyslipidaemia	2 Disorders	Yes	2	1 to 2
	Primary Care	69	Over 65 Years	Female	No	No	No	No	No	No	No	No	No	Yes	No	No	No	No	No	No	Yes	2 Disorders		2 Disorders	Yes	2	1 to 2
	Primary Care	70	Over 65 Years	Female	No	No	No	No	No	No	No	No	No	Yes	No	No	No	No	No	No	No	1 Disorder		1 Disorder	No	2	1 to 2
	Primary Care	61	51-65 Years	Female	No	No	No	No	No	No	No	No	No	No	No	No	No	No	No	Yes	No	1 Disorder		1 Disorder	No	2	1 to 2
	Primary Care	63	51-65 Years	Female	No	No	No	No	No	No	No	No	No	No	No	No	No	No	Yes	No	No	1 Disorder		1 Disorder	No	2	1 to 2
	Primary Care	77	Over 65 Years	Female	No	Yes	No	No	No	No	No	No	No	No	No	No	No	No	No	No	No	1 Disorder		1 Disorder	No	2	1 to 2
	Primary Care	72	Over 65 Years	Female	Yes	No	No	No	No	No	No	No	No	No	No	No	No	No	No	No	No	1 Disorder	MR	2 Disorders	Yes	2	1 to 2
	Primary Care	81	Over 65 Years	Male	No	Yes	No	No	No	No	No	No	No	No	No	No	No	No	No	No	No	1 Disorder		1 Disorder	No	1	1 to 2
	Primary Care	70	Over 65 Years	Female	Yes	No	No	No	No	No	No	No	No	No	No	No	No	No	No	No	No	1 Disorder		1 Disorder	No	2	1 to 2
	Primary Care	61	51-65 Years	Female	Yes	No	No	No	No	No	No	No	No	No	No	No	No	No	No	No	No	1 Disorder	Dyslipidaemia	2 Disorders	Yes	2	1 to 2
	Primary Care	56	51-65 Years	Female	Yes	Yes	No	No	No	No	No	No	Yes	Yes	No	No	No	No	No	No	No	4 Disorders	Dyslipedeamia	5 or more disorders	Yes	2	1 to 2
	Primary Care	47	36-50 Years	Male	Yes	No	No	No	No	No	No	No	No	No	No	No	No	No	No	No	No	1 Disorder		1 Disorder	No	1	1 to 2
	Primary Care	76	Over 65 Years	Male	Yes	No	No	No	No	No	No	No	No	No	No	No	No	No	No	No	No	1 Disorder		1 Disorder	No	2	1 to 2
	Primary Care	66	Over 65 Years	Female	Yes	No	No	No	No	No	No	No	No	No	No	No	No	No	No	No	No	1 Disorder		1 Disorder	No	1	1 to 2
	Primary Care	57	51-65 Years	Female	Yes	Yes	No	No	No	No	No	No	No	No	No	No	No	No	No	No	No	2 Disorders		2 Disorders	Yes	1	1 to 2
	Primary Care	87	Over 65 Years	Female	No	Yes	No	No	No	No	No	No	No	No	No	No	No	No	No	No	No	1 Disorder		1 Disorder	No	1	1 to 2
	Primary Care	66	Over 65 Years	Female	Yes	No	No	No	No	No	No	No	No	No	No	No	No	No	No	No	No	1 Disorder		1 Disorder	No	2	1 to 2
	Primary Care	81	Over 65 Years	Female	Yes	No	No	No	No	No	No	No	No	No	No	No	No	No	No	No	No	1 Disorder		1 Disorder	No	1	1 to 2
	Primary Care	69	Over 65 Years	Male	Yes	No	No	No	No	No	No	No	No	No	No	No	No	No	No	No	No	1 Disorder		1 Disorder	No	1	1 to 2
	Primary Care	75	Over 65 Years	Female	No	Yes	No	No	No	No	No	No	No	No	No	No	No	No	No	No	No	1 Disorder		1 Disorder	No	2	1 to 2
	Primary Care	60	51-65 Years	Female	No	No	No	No	No	No	No	No	No	No	No	No	No	No	Yes	No	No	1 Disorder		1 Disorder	No	1	1 to 2
	Primary Care	60	51-65 Years	Female	Yes	Yes	No	No	No	No	No	No	No	No	No	No	No	No	Yes	No	No	3 Disorders		3 Disorders	Yes	2	1 to 2
	Primary Care	69	Over 65 Years	Female	Yes	Yes	No	No	No	No	No	No	Yes	No	No	No	No	No	No	No	No	3 Disorders		3 Disorders	Yes	2	1 to 2
	Primary Care	65	51-65 Years	Male	Yes	No	No	No	No	No	No	No	No	No	No	No	No	No	No	No	No	1 Disorder		1 Disorder	No	1	1 to 2
	Primary Care	60	51-65 Years	Male	Yes	No	No	No	No	No	No	No	No	No	No	No	No	No	No	No	No	1 Disorder		1 Disorder	No	1	1 to 2
	Primary Care	77	Over 65 Years	Female	No	Yes	No	No	No	No	No	No	Yes	No	No	No	No	No	No	No	No	2 Disorders		2 Disorders	Yes	2	1 to 2
	Primary Care	65	51-65 Years	Female	Yes	No	No	No	No	No	No	No	No	No	No	No	No	No	No	No	No	1 Disorder		1 Disorder	No	2	1 to 2
	Primary Care	54	51-65 Years	Male	No	Yes	No	No	No	No	No	No	No	No	No	No	No	No	No	No	No	1 Disorder		1 Disorder	No	2	1 to 2
	Primary Care	62	51-65 Years	Female	No	Yes	No	No	No	No	No	No	No	No	No	No	No	No	No	No	No	1 Disorder		1 Disorder	No	1	1 to 2
	Primary Care	72	Over 65 Years	Female	Yes	No	No	No	No	No	No	No	No	No	No	No	No	No	No	No	No	1 Disorder		1 Disorder	No	2	1 to 2
	Primary Care	63	51-65 Years	Female	Yes	No	No	No	No	No	No	No	No	No	No	No	No	No	No	No	No	1 Disorder		1 Disorder	No	1	1 to 2
	Primary Care	58	51-65 Years	Male	No	No	No	No	No	No	No	No	No	Yes	No	No	No	No	No	No	No	1 Disorder		1 Disorder	No	2	1 to 2
	Primary Care	77	Over 65 Years	Male	Yes	No	No	No	No	No	No	No	No	No	No	No	No	No	No	No	No	1 Disorder		1 Disorder	No	1	1 to 2
	Primary Care	70	Over 65 Years	Female	Yes	No	No	No	No	No	No	No	No	No	No	No	No	No	No	No	No	1 Disorder		1 Disorder	No	2	1 to 2
	Primary Care	74	Over 65 Years	Female	No	Yes	No	No	No	No	No	No	No	No	No	No	No	No	No	No	No	1 Disorder		1 Disorder	No	1	1 to 2
	Primary Care	36	36-50 Years	Female	No	No	No	No	No	No	No	No	Yes	Yes	No	No	No	No	No	No	No	2 Disorders		2 Disorders	Yes	2	1 to 2
	Primary Care	45	36-50 Years	Female	No	Yes	No	No	No	No	No	No	No	No	No	No	No	No	No	No	No	1 Disorder	Dyslipidaemia	2 Disorders	Yes	2	1 to 2
	Primary Care	38	36-50 Years	Female	No	Yes	No	No	No	No	No	No	No	No	No	No	No	No	No	No	No	1 Disorder		1 Disorder	No	2	1 to 2
	Primary Care	54	51-65 Years	Female	Yes	No	No	No	No	No	No	No	No	No	No	No	No	No	No	No	No	1 Disorder		1 Disorder	No	1	1 to 2
	Primary Care	63	51-65 Years	Female	Yes	No	No	No	No	No	No	No	No	No	No	No	No	No	No	No	No	1 Disorder		1 Disorder	No	2	1 to 2
	Primary Care	58	51-65 Years	Male	No	Yes	No	No	No	No	No	No	No	No	No	No	No	No	No	No	No	1 Disorder	Dyslipidaemia	2 Disorders	Yes	2	1 to 2
	Primary Care	75	Over 65 Years	Male	Yes	No	No	No	No	No	No	No	No	No	No	No	No	No	No	No	No	1 Disorder		1 Disorder	No	1	1 to 2
	Primary Care	71	Over 65 Years	Female	Yes	No	No	No	No	No	No	No	No	No	No	No	No	No	No	No	No	1 Disorder	Dyslipidaemia	2 Disorders	Yes	2	1 to 2
	Primary Care	57	51-65 Years	Male	No	No	No	No	No	No	No	No	Yes	No	No	No	No	No	No	No	No	1 Disorder	Dyslipidaemia	2 Disorders	Yes	2	1 to 2
	Primary Care	72	Over 65 Years	Male	No	Yes	No	No	No	No	No	No	No	No	No	No	No	No	No	No	No	1 Disorder		1 Disorder	No	2	1 to 2
	Primary Care	66	Over 65 Years	Male	No	No	No	No	No	No	No	No	No	Yes	No	No	No	No	No	No	No	1 Disorder		1 Disorder	No	2	1 to 2
	Primary Care	47	36-50 Years	Male	No	No	No	No	No	No	No	No	No	No	No	No	No	No	Yes	No	No	1 Disorder		1 Disorder	No	1	1 to 2
	Primary Care	53	51-65 Years	Male	No	Yes	No	No	No	No	No	No	No	No	No	No	No	No	No	No	No	1 Disorder		1 Disorder	No	2	1 to 2
	Primary Care	73	Over 65 Years	Female	Yes	No	No	No	No	No	No	No	No	No	No	No	No	No	No	No	No	1 Disorder		1 Disorder	No	1	1 to 2
	Primary Care	70	Over 65 Years	Male	No	Yes	No	No	No	No	No	No	No	No	No	No	No	No	No	No	No	1 Disorder	Dyslipidaemia	2 Disorders	Yes	2	1 to 2
	Primary Care	64	51-65 Years	Male	No	Yes	No	No	No	No	No	No	Yes	No	No	No	No	No	No	No	No	2 Disorders		2 Disorders	Yes	2	1 to 2
	Primary Care	54	51-65 Years	Female	No	No	No	No	No	No	No	No	No	No	No	No	No	No	No	Yes	No	1 Disorder		1 Disorder	No	2	1 to 2
	Primary Care	29	20-35 Years	Female	Yes	Yes	No	No	No	No	No	No	No	No	No	No	No	No	No	No	No	2 Disorders		2 Disorders	Yes	2	1 to 2
	Primary Care	49	36-50 Years	Male	Yes	No	No	No	No	No	No	No	No	No	No	No	No	No	No	No	No	1 Disorder		1 Disorder	No	2	1 to 2
	Primary Care	68	Over 65 Years	Female	Yes	No	No	No	No	No	No	No	No	No	No	No	No	No	No	No	No	1 Disorder		1 Disorder	No	1	1 to 2
	Primary Care	57	51-65 Years	Female	No	No	No	No	No	No	No	No	No	Yes	No	No	No	No	No	No	No	1 Disorder		1 Disorder	No	2	1 to 2
	Primary Care	63	51-65 Years	Male	Yes	Yes	No	No	No	No	No	No	No	No	No	No	No	No	No	No	No	2 Disorders		2 Disorders	Yes	2	1 to 2
	Primary Care	57	51-65 Years	Female	No	Yes	No	No	No	No	No	No	No	No	No	No	No	No	No	No	No	1 Disorder	Dyslipidaemia	2 Disorders	Yes	2	1 to 2
	Primary Care	51	51-65 Years	Female	Yes	No	No	No	No	No	No	No	No	No	No	No	No	No	No	No	No	1 Disorder		1 Disorder	No	1	1 to 2
	Primary Care	54	51-65 Years	Female	No	Yes	Yes	No	No	No	No	No	No	No	No	No	No	No	No	No	No	2 Disorders	congenital meningomyalocele	3 Disorders	Yes	2	1 to 2
	Primary Care	62	51-65 Years	Female	Yes	Yes	No	No	No	No	No	No	No	No	No	No	No	No	No	No	No	2 Disorders		2 Disorders	Yes	2	1 to 2
	Primary Care	44	36-50 Years	Female	No	Yes	No	No	No	No	No	No	No	No	No	No	No	No	No	No	No	1 Disorder		1 Disorder	No	1	1 to 2
	Primary Care	61	51-65 Years	Female	No	Yes	No	No	No	No	No	No	No	No	No	No	No	No	No	No	No	1 Disorder		1 Disorder	No	2	1 to 2
	Primary Care	79	Over 65 Years	Male	No	No	No	No	No	No	No	No	No	Yes	No	No	No	No	No	No	No	1 Disorder		1 Disorder	No	2	1 to 2
	Primary Care	54	51-65 Years	Female	Yes	No	No	No	No	No	No	No	No	No	No	No	No	No	No	No	No	1 Disorder		1 Disorder	No	2	1 to 2
	Primary Care	54	51-65 Years	Male	Yes	No	No	No	No	No	No	No	No	No	No	No	No	No	No	No	No	1 Disorder		1 Disorder	No	1	1 to 2
	Primary Care	73	Over 65 Years	Female	Yes	No	No	No	No	No	No	No	No	No	No	No	No	No	No	No	No	1 Disorder		1 Disorder	No	1	1 to 2
	Primary Care	57	51-65 Years	Female	No	No	No	No	No	No	No	No	No	Yes	No	No	No	No	No	No	No	1 Disorder		1 Disorder	No	1	1 to 2
	Primary Care	73	Over 65 Years	Female	Yes	Yes	No	No	No	No	No	No	No	No	No	No	No	No	No	No	No	2 Disorders		2 Disorders	Yes	2	1 to 2
	Primary Care	62	51-65 Years	Male	Yes	Yes	No	No	No	No	No	No	No	No	No	No	No	No	No	No	No	2 Disorders		2 Disorders	Yes	2	1 to 2
	Primary Care	73	Over 65 Years	Male	Yes	No	No	No	No	No	No	No	No	No	No	No	No	No	No	No	No	1 Disorder	Dyslipidaemia	2 Disorders	Yes	2	1 to 2
	Primary Care	62	51-65 Years	Male	No	Yes	No	No	No	No	No	No	No	No	No	No	No	No	No	No	No	1 Disorder		1 Disorder	No	1	1 to 2
	Primary Care	79	Over 65 Years	Female	No	Yes	No	No	No	No	No	No	No	No	No	No	No	No	No	No	No	1 Disorder		1 Disorder	No	1	1 to 2
	Primary Care	56	51-65 Years	Female	No	No	No	No	No	No	No	No	Yes	No	No	No	No	No	No	No	No	1 Disorder		1 Disorder	No	1	1 to 2
	Primary Care	72	Over 65 Years	Female	Yes	No	No	No	No	No	No	No	No	No	No	No	No	No	No	No	No	1 Disorder	haemophilia A	2 Disorders	Yes	2	1 to 2
	Primary Care	50	36-50 Years	Female	Yes	No	No	No	No	No	No	No	No	No	No	No	No	No	No	No	No	1 Disorder		1 Disorder	No	1	1 to 2
	Primary Care	60	51-65 Years	Male	Yes	No	No	No	No	No	No	No	No	No	No	No	No	No	No	No	No	1 Disorder		1 Disorder	No	1	1 to 2
	Primary Care	65	51-65 Years	Female	Yes	No	No	No	No	No	No	No	No	No	No	No	No	No	No	No	No	1 Disorder		1 Disorder	No	2	1 to 2
	Primary Care	66	Over 65 Years	Male	Yes	No	No	No	No	No	No	No	No	No	No	No	No	No	No	No	No	1 Disorder	Dyslipidaemia	2 Disorders	Yes	2	1 to 2
	Primary Care	66	Over 65 Years	Female	No	Yes	No	No	No	No	No	No	No	No	No	No	No	No	No	No	No	1 Disorder	Dyslipidaemia	2 Disorders	Yes	2	1 to 2
	Primary Care	95	Over 65 Years	Female	Yes	No	No	No	No	No	No	No	No	No	No	No	No	No	No	No	No	1 Disorder	Dyslipidaemia	2 Disorders	Yes	1	1 to 2
	Primary Care	63	51-65 Years	Female	Yes	No	No	No	No	No	No	No	No	No	No	No	No	No	No	No	No	1 Disorder		1 Disorder	No	2	1 to 2
	Primary Care	65	51-65 Years	Female	No	No	No	No	No	No	No	No	No	No	No	No	No	No	Yes	No	No	1 Disorder		1 Disorder	No	1	1 to 2
	Primary Care	60	51-65 Years	Female	Yes	No	No	No	No	No	No	No	No	No	No	No	No	No	No	No	No	1 Disorder		1 Disorder	No	1	1 to 2
	Primary Care	66	Over 65 Years	Female	Yes	No	No	No	No	No	No	No	No	No	No	No	No	No	No	No	No	1 Disorder	Dyslipidaemia	2 Disorders	Yes	2	1 to 2
	Primary Care	81	Over 65 Years	Male	Yes	No	No	No	No	No	No	No	No	No	No	No	No	No	No	No	No	1 Disorder		1 Disorder	No	1	1 to 2
	Primary Care	79	Over 65 Years	Male	No	No	No	No	No	No	No	No	No	Yes	No	No	No	No	No	No	No	1 Disorder		1 Disorder	No	2	1 to 2
	Primary Care	69	Over 65 Years	Female	No	Yes	No	Yes	No	No	No	No	No	No	No	No	No	No	No	No	No	2 Disorders	Dyslipedeamia	3 Disorders	Yes	2	1 to 2
	Primary Care	69	Over 65 Years	Male	No	No	No	No	No	No	No	No	No	No	No	No	No	No	Yes	No	No	1 Disorder	Dyslipidaemia	2 Disorders	Yes	2	1 to 2
	Primary Care	57	51-65 Years	Female	Yes	No	No	No	No	No	No	No	No	No	No	No	No	No	No	No	No	1 Disorder		1 Disorder	No	1	1 to 2
	Primary Care	69	Over 65 Years	Male	No	Yes	No	No	No	No	No	No	No	No	No	No	No	No	No	No	No	1 Disorder		1 Disorder	No	1	1 to 2
	Primary Care	58	51-65 Years	Female	No	No	No	No	No	No	No	No	No	Yes	No	No	No	No	No	No	No	1 Disorder		1 Disorder	No	2	1 to 2
	Primary Care	49	36-50 Years	Female	Yes	No	No	No	No	No	No	No	No	No	No	No	No	No	No	No	No	1 Disorder		1 Disorder	No	1	1 to 2
	Primary Care	62	51-65 Years	Female	No	No	No	No	No	No	No	No	No	Yes	No	No	No	No	No	No	No	1 Disorder		1 Disorder	No	2	1 to 2
	Primary Care	73	Over 65 Years	Male	No	Yes	No	No	No	No	No	No	No	No	No	No	No	No	No	No	No	1 Disorder		1 Disorder	No	1	1 to 2
	Primary Care	63	51-65 Years	Female	No	Yes	No	No	No	No	No	No	No	No	No	No	No	No	No	No	No	1 Disorder		1 Disorder	No	2	1 to 2
	Primary Care	60	51-65 Years	Female	No	No	Yes	No	No	No	No	No	No	No	No	No	No	No	No	No	No	1 Disorder	breast CA	2 Disorders	Yes	2	1 to 2
	Primary Care	72	Over 65 Years	Female	No	Yes	No	No	No	No	No	No	No	No	No	No	No	No	No	No	No	1 Disorder		1 Disorder	No	1	1 to 2
	Primary Care	51	51-65 Years	Female	No	No	No	No	No	No	No	No	No	Yes	No	No	No	No	No	No	No	1 Disorder		1 Disorder	No	2	1 to 2
	Primary Care	51	51-65 Years	Female	Yes	No	No	No	No	No	No	No	No	No	No	No	No	No	No	No	No	1 Disorder		1 Disorder	No	2	1 to 2
	Primary Care	64	51-65 Years	Female	No	Yes	No	No	No	No	No	No	No	No	No	No	No	No	No	No	No	1 Disorder		1 Disorder	No	1	1 to 2
	Primary Care	61	51-65 Years	Female	No	No	No	No	No	No	No	No	Yes	No	No	No	No	No	No	No	No	1 Disorder		1 Disorder	No	2	1 to 2
	Primary Care	55	51-65 Years	Female	Yes	Yes	No	No	No	No	No	No	No	No	No	No	No	No	No	No	No	2 Disorders	dyslipidemia	3 Disorders	Yes	2	1 to 2
	Primary Care	62	51-65 Years	Male	No	Yes	No	No	No	No	No	No	No	No	No	No	No	No	No	No	No	1 Disorder		1 Disorder	No	2	1 to 2
	Primary Care	61	51-65 Years	Female	No	Yes	No	No	No	No	No	No	No	No	No	No	No	No	No	No	No	1 Disorder		1 Disorder	No	1	1 to 2
	Primary Care	63	51-65 Years	Male	No	No	No	No	No	No	No	No	No	Yes	No	No	No	No	No	No	No	1 Disorder		1 Disorder	No	2	1 to 2
	Primary Care	53	51-65 Years	Female	No	Yes	No	No	No	No	No	No	No	No	No	No	No	No	No	No	No	1 Disorder	Dyslipidaemia	2 Disorders	Yes	2	1 to 2
	Primary Care	55	51-65 Years	Male	Yes	No	No	No	No	No	No	No	No	No	No	No	No	No	No	No	No	1 Disorder	Dyslipidaemia	2 Disorders	Yes	2	1 to 2
	Primary Care	65	51-65 Years	Female	Yes	Yes	No	No	No	No	No	No	No	No	No	No	No	No	No	No	No	2 Disorders		2 Disorders	Yes	2	1 to 2
	Primary Care	68	Over 65 Years	Male	No	Yes	No	No	No	No	No	No	No	No	No	No	No	No	No	No	No	1 Disorder		1 Disorder	No	1	1 to 2
	Primary Care	67	Over 65 Years	Female	Yes	No	No	No	No	No	No	No	No	No	No	No	No	No	No	No	No	1 Disorder		1 Disorder	No	1	1 to 2
	Primary Care	73	Over 65 Years	Male	No	No	No	No	No	No	No	No	No	No	No	No	No	No	Yes	No	No	1 Disorder		1 Disorder	No	1	1 to 2
	Primary Care	84	Over 65 Years	Female	Yes	Yes	No	No	No	No	No	No	No	No	No	No	No	No	No	No	No	2 Disorders		2 Disorders	Yes	2	1 to 2
	Primary Care	45	36-50 Years	Female	Yes	No	No	No	No	No	No	No	No	No	No	No	No	No	No	No	No	1 Disorder		1 Disorder	No	1	1 to 2
	Primary Care	58	51-65 Years	Female	Yes	No	No	No	No	No	No	No	No	No	No	No	No	No	No	No	No	1 Disorder	Dyslipidaemia	2 Disorders	Yes	2	1 to 2
	Primary Care	70	Over 65 Years	Female	No	No	No	No	No	No	No	No	No	No	No	No	No	No	No	Yes	No	1 Disorder		1 Disorder	No	2	1 to 2
	Primary Care	66	Over 65 Years	Female	Yes	Yes	No	No	No	No	No	No	No	No	No	No	No	No	No	No	No	2 Disorders		2 Disorders	Yes	2	1 to 2
	Primary Care	56	51-65 Years	Female	Yes	No	No	No	No	No	No	No	No	No	No	No	No	No	No	No	No	1 Disorder		1 Disorder	No	2	1 to 2
	Primary Care	44	36-50 Years	Female	No	Yes	No	No	No	No	No	No	No	No	No	No	No	No	No	No	No	1 Disorder		1 Disorder	No	1	1 to 2
	Primary Care	51	51-65 Years	Female	No	No	No	No	No	No	No	No	No	No	No	No	No	No	Yes	No	No	1 Disorder		1 Disorder	No	1	1 to 2
	Primary Care	78	Over 65 Years	Male	Yes	No	No	No	No	No	No	No	No	Yes	No	No	No	Yes	No	No	No	3 Disorders		3 Disorders	Yes	2	1 to 2
	Tertiary care	63	51-65 Years	Female	Yes	Yes	No	No	No	No	No	No	No	No	No	No	No	No	No	No	No	2 Disorders		2 Disorders	Yes	2	1 to 2
	Tertiary care	58	51-65 Years	Female	No	Yes	No	No	No	No	No	No	No	No	No	No	No	No	No	No	No	1 Disorder		1 Disorder	No	2	1 to 2
	Primary Care	65	51-65 Years	Female	Yes	No	No	No	No	No	No	No	No	No	No	No	No	No	No	No	No	1 Disorder		1 Disorder	No	2	1 to 2
	Tertiary care	54	51-65 Years	Female	No	Yes	No	No	No	No	No	No	No	No	No	No	No	No	No	No	No	1 Disorder		1 Disorder	No	2	1 to 2
	Tertiary care	69	Over 65 Years	Female	Yes	No	No	No	No	No	No	No	No	No	No	No	No	No	No	No	No	1 Disorder		1 Disorder	No	2	1 to 2
	Tertiary care	59	51-65 Years	Male	Yes	No	No	No	No	No	No	No	No	No	No	No	Yes	No	No	No	No	2 Disorders		2 Disorders	Yes	2	1 to 2
	Tertiary care	75	Over 65 Years	Female	Yes	Yes	No	No	No	No	No	No	No	No	No	No	No	No	No	No	No	2 Disorders		2 Disorders	Yes	1	1 to 2
	Tertiary care	57	51-65 Years	Female	No	No	No	No	No	No	No	No	Yes	No	No	No	No	No	No	No	No	1 Disorder		1 Disorder	No	2	1 to 2
	Tertiary care	66	Over 65 Years	Female	Yes	Yes	No	Yes	No	No	No	No	No	No	No	No	No	No	No	No	No	3 Disorders		3 Disorders	Yes	2	1 to 2
	Primary Care	29	20-35 Years	Female	Yes	No	No	No	No	No	No	No	No	No	No	No	No	No	No	No	No	1 Disorder	Dyslipidaemia	2 Disorders	Yes	2	1 to 2
	Tertiary care	63	51-65 Years	Male	No	No	No	No	No	No	No	No	Yes	No	No	No	No	No	No	No	No	1 Disorder		1 Disorder	No	2	1 to 2
	Tertiary care	71	Over 65 Years	Female	No	Yes	No	No	No	No	No	No	No	No	No	No	No	No	No	No	No	1 Disorder		1 Disorder	No	1	1 to 2
	Tertiary care	54	51-65 Years	Female	No	Yes	Yes	No	No	No	No	No	No	No	No	No	No	No	No	No	No	2 Disorders		2 Disorders	Yes	2	1 to 2
	Primary Care	83	Over 65 Years	Male	Yes	No	No	No	No	No	No	No	No	No	No	No	No	No	No	No	No	1 Disorder		1 Disorder	No	1	1 to 2
	Tertiary care	58	51-65 Years	Female	No	No	No	No	No	No	No	No	No	Yes	No	No	No	No	No	No	No	1 Disorder		1 Disorder	No	1	1 to 2
	Tertiary care	64	51-65 Years	Male	Yes	No	No	No	No	No	No	No	No	No	No	No	No	No	No	No	No	1 Disorder	Dyslipidaemia	2 Disorders	Yes	2	1 to 2
	Tertiary care	54	51-65 Years	Male	Yes	Yes	Yes	No	No	No	No	No	No	No	No	No	No	No	No	No	No	3 Disorders		3 Disorders	Yes	2	1 to 2
	Primary Care	56	51-65 Years	Female	Yes	No	No	No	No	No	No	No	No	No	No	No	No	No	No	No	No	1 Disorder	Dyslipidemia, Polymyositos	3 Disorders	Yes	2	1 to 2
	Tertiary care	60	51-65 Years	Male	No	Yes	No	No	No	No	No	No	No	No	No	No	No	No	No	No	No	1 Disorder		1 Disorder	No	2	1 to 2
	Tertiary care	55	51-65 Years	Female	No	Yes	No	No	No	No	No	No	No	No	No	No	No	No	No	No	No	1 Disorder		1 Disorder	No	2	1 to 2
	Primary Care	25	20-35 Years	Female	No	No	No	No	No	No	No	No	Yes	No	No	No	No	No	No	No	No	1 Disorder		1 Disorder	No	2	1 to 2
	Tertiary care	70	Over 65 Years	Male	Yes	No	No	No	No	No	No	No	No	No	No	No	No	No	No	No	No	1 Disorder		1 Disorder	No	2	1 to 2
	Tertiary care	54	51-65 Years	Male	Yes	No	No	No	No	No	No	No	No	No	No	No	No	No	No	No	No	1 Disorder		1 Disorder	No	2	1 to 2
	Tertiary care	49	36-50 Years	Male	No	No	No	No	No	No	No	No	No	No	No	No	No	No	Yes	No	No	1 Disorder		1 Disorder	No	1	1 to 2
	Tertiary care	57	51-65 Years	Female	No	No	No	No	No	No	No	No	No	No	No	No	No	No	Yes	No	No	1 Disorder		1 Disorder	No	2	1 to 2
	Tertiary care	57	51-65 Years	Male	No	Yes	No	No	No	No	No	No	No	No	No	No	No	No	No	No	No	1 Disorder	Dyslipidaemia	2 Disorders	Yes	1	1 to 2
	Tertiary care	47	36-50 Years	Female	Yes	Yes	No	No	No	No	No	No	No	No	No	No	No	No	No	No	No	2 Disorders		2 Disorders	Yes	2	1 to 2
	Primary Care	31	20-35 Years	Female	No	No	No	No	No	No	No	No	No	No	No	No	No	No	Yes	No	No	1 Disorder		1 Disorder	No	2	1 to 2
	Tertiary care	78	Over 65 Years	Female	Yes	No	No	No	No	No	No	No	No	No	No	No	No	No	No	No	No	1 Disorder		1 Disorder	No	1	1 to 2
	Tertiary care	48	36-50 Years	Female	Yes	Yes	No	No	No	No	No	No	No	Yes	No	No	No	No	No	No	No	3 Disorders		3 Disorders	Yes	2	1 to 2
	Tertiary care	60	51-65 Years	Male	No	No	No	No	No	No	No	No	No	Yes	No	No	No	No	No	No	No	1 Disorder		1 Disorder	No	1	1 to 2
	Primary Care	83	Over 65 Years	Female	Yes	No	No	No	No	No	No	No	No	No	No	No	No	No	No	No	No	1 Disorder		1 Disorder	No	2	1 to 2
	Tertiary care	73	Over 65 Years	Male	No	No	No	No	No	No	No	No	No	No	No	No	No	No	Yes	No	No	1 Disorder		1 Disorder	No	1	1 to 2
	Tertiary care	70	Over 65 Years	Male	Yes	Yes	No	No	No	No	No	No	No	No	No	No	No	No	No	No	No	2 Disorders		2 Disorders	Yes	2	1 to 2
	Tertiary care	65	51-65 Years	Male	No	No	No	No	No	No	No	No	No	Yes	No	No	No	No	No	No	No	1 Disorder		1 Disorder	No	2	1 to 2
	Primary Care	64	51-65 Years	Female	Yes	No	No	No	No	No	No	No	No	No	No	No	No	No	No	No	No	1 Disorder		1 Disorder	No	2	1 to 2
	Tertiary care	58	51-65 Years	Female	Yes	No	No	No	No	No	No	No	No	No	No	No	No	No	No	No	No	1 Disorder		1 Disorder	No	1	1 to 2
	Tertiary care	57	51-65 Years	Female	No	No	No	No	No	No	No	No	Yes	No	No	No	No	No	No	No	No	1 Disorder		1 Disorder	No	2	1 to 2
	Primary Care	52	51-65 Years	Male	Yes	No	No	No	No	No	No	No	No	No	No	No	No	No	No	No	No	1 Disorder		1 Disorder	No	1	1 to 2
	Tertiary care	60	51-65 Years	Male	No	No	No	No	No	No	No	No	No	No	No	No	No	No	Yes	No	No	1 Disorder		1 Disorder	No	2	1 to 2
	Tertiary care	73	Over 65 Years	Male	No	No	No	No	No	No	No	No	Yes	No	No	No	No	No	No	No	No	1 Disorder	Osteoporosis	2 Disorders	Yes	2	1 to 2
	Tertiary care	69	Over 65 Years	Male	No	No	No	No	No	No	No	Yes	No	No	No	Yes	Yes	No	No	No	No	3 Disorders		3 Disorders	Yes	1	1 to 2
	Primary Care	62	51-65 Years	Female	No	No	No	No	No	No	No	No	No	No	No	No	No	No	Yes	No	No	1 Disorder		1 Disorder	No	1	1 to 2
	Tertiary care	56	51-65 Years	Male	No	No	No	No	No	No	No	No	No	No	No	No	No	No	Yes	No	No	1 Disorder		1 Disorder	No	1	1 to 2
	Tertiary care	57	51-65 Years	Male	Yes	Yes	No	No	No	No	No	No	No	No	No	No	No	No	No	No	No	2 Disorders		2 Disorders	Yes	2	1 to 2
	Tertiary care	70	Over 65 Years	Female	Yes	No	No	No	No	No	No	No	No	No	No	No	No	No	No	No	No	1 Disorder	Dyslipidaemia	2 Disorders	Yes	2	1 to 2
	Primary Care	26	20-35 Years	Male	Yes	No	No	No	No	No	No	No	No	No	No	No	No	No	No	No	No	1 Disorder		1 Disorder	No	1	1 to 2
	Tertiary care	55	51-65 Years	Male	Yes	No	No	No	No	No	No	No	No	No	No	No	No	No	No	No	No	1 Disorder	Anaemia	2 Disorders	Yes	1	1 to 2
	Tertiary care	55	51-65 Years	Male	No	Yes	No	No	No	No	No	No	No	No	No	No	No	No	No	No	No	1 Disorder		1 Disorder	No	1	1 to 2
	Primary Care	75	Over 65 Years	Female	No	No	No	No	No	No	No	No	No	Yes	No	No	No	No	No	No	No	1 Disorder	Dyslipidaemia	2 Disorders	Yes	2	1 to 2
	Tertiary care	73	Over 65 Years	Male	No	Yes	No	No	No	No	No	No	No	No	No	No	No	No	No	No	No	1 Disorder		1 Disorder	No	2	1 to 2
	Tertiary care	55	51-65 Years	Male	Yes	No	No	No	No	No	No	Yes	No	No	No	No	No	No	No	No	No	2 Disorders		2 Disorders	Yes	1	1 to 2
	Primary Care	47	36-50 Years	Female	Yes	No	No	No	No	No	No	No	No	No	No	No	No	No	No	No	No	1 Disorder		1 Disorder	No	2	1 to 2
	Tertiary care	57	51-65 Years	Male	Yes	No	No	No	No	No	No	No	Yes	No	No	No	No	No	No	No	No	2 Disorders		2 Disorders	Yes	2	1 to 2
	Tertiary care	29	20-35 Years	Female	Yes	No	No	No	No	No	No	No	No	No	No	No	No	No	No	No	No	1 Disorder		1 Disorder	No	1	1 to 2
	Tertiary care	58	51-65 Years	Female	No	Yes	No	No	No	No	No	No	No	No	No	No	No	No	No	No	No	1 Disorder		1 Disorder	No	1	1 to 2
	Tertiary care	70	Over 65 Years	Female	No	Yes	No	No	No	No	No	No	No	No	No	No	No	No	No	No	No	1 Disorder		1 Disorder	No	2	1 to 2
	Tertiary care	56	51-65 Years	Female	No	Yes	No	No	No	No	No	No	No	Yes	No	No	No	No	No	No	No	2 Disorders		2 Disorders	Yes	2	1 to 2
	Tertiary care	55	51-65 Years	Female	Yes	No	No	No	No	No	No	No	No	No	No	No	No	No	No	No	No	1 Disorder		1 Disorder	No	1	1 to 2
	Tertiary care	70	Over 65 Years	Male	Yes	No	No	No	No	No	No	No	No	No	No	No	No	No	No	No	No	1 Disorder		1 Disorder	No	1	1 to 2
	Tertiary care	48	36-50 Years	Female	No	No	No	No	No	No	No	No	No	No	No	No	No	No	Yes	No	No	1 Disorder		1 Disorder	No	1	1 to 2
	Tertiary care	69	Over 65 Years	Male	No	No	No	No	No	No	No	No	No	Yes	No	No	No	No	No	No	No	1 Disorder		1 Disorder	No	2	1 to 2
	Tertiary care	60	51-65 Years	Male	No	No	No	No	No	No	No	No	No	No	No	No	Yes	No	No	No	No	1 Disorder		1 Disorder	No	2	1 to 2
	Tertiary care	48	36-50 Years	Male	No	No	No	No	No	No	No	No	No	No	No	No	No	No	Yes	No	No	1 Disorder		1 Disorder	No	2	1 to 2
	Tertiary care	59	51-65 Years	Female	No	No	No	No	No	No	No	No	No	No	No	No	No	No	Yes	No	No	1 Disorder		1 Disorder	No	1	1 to 2
	Tertiary care	69	Over 65 Years	Male	No	Yes	No	No	No	No	No	No	No	No	No	No	No	No	No	No	No	1 Disorder		1 Disorder	No	2	1 to 2
	Tertiary care	68	Over 65 Years	Male	No	No	No	No	No	No	No	No	No	No	No	No	No	No	Yes	No	No	1 Disorder		1 Disorder	No	2	1 to 2
	Tertiary care	63	51-65 Years	Female	No	Yes	No	No	No	No	No	No	No	No	No	No	No	No	No	No	No	1 Disorder		1 Disorder	No	2	1 to 2
	Tertiary care	69	Over 65 Years	Male	No	No	No	No	No	No	No	No	No	No	No	No	No	No	Yes	No	No	1 Disorder		1 Disorder	No	1	1 to 2
	Tertiary care	43	36-50 Years	Female	No	No	No	No	No	No	No	No	No	Yes	No	No	No	No	No	No	No	1 Disorder		1 Disorder	No	2	1 to 2
	Primary Care	80	Over 65 Years	Female	No	No	No	No	No	No	No	No	No	Yes	No	No	No	No	No	No	No	1 Disorder		1 Disorder	No	2	1 to 2
	Tertiary care	38	36-50 Years	Male	No	Yes	No	No	No	No	No	No	No	No	No	No	No	No	No	No	No	1 Disorder		1 Disorder	No	2	1 to 2
	Tertiary care	89	Over 65 Years	Male	No	No	No	No	No	No	No	No	No	No	No	No	No	No	Yes	No	No	1 Disorder		1 Disorder	No	2	1 to 2
	Tertiary care	85	Over 65 Years	Female	No	Yes	No	No	No	No	No	No	No	No	No	No	No	No	No	No	No	1 Disorder		1 Disorder	No	2	1 to 2
	Tertiary care	75	Over 65 Years	Male	No	No	No	No	No	No	No	No	No	Yes	No	No	No	No	No	No	No	1 Disorder		1 Disorder	No	2	1 to 2
	Tertiary care	58	51-65 Years	Male	No	Yes	No	No	No	No	No	No	No	No	No	No	No	No	No	No	No	1 Disorder		1 Disorder	No	2	1 to 2
	Tertiary care	76	Over 65 Years	Male	No	Yes	No	No	No	No	No	No	No	No	No	No	No	No	No	No	No	1 Disorder		1 Disorder	No	2	1 to 2
	Tertiary care	59	51-65 Years	Female	No	Yes	No	No	No	No	No	No	No	No	No	No	No	No	No	No	No	1 Disorder		1 Disorder	No	2	1 to 2
	Tertiary care	88	Over 65 Years	Male	No	Yes	No	No	No	No	No	No	No	No	No	No	No	No	No	No	No	1 Disorder		1 Disorder	No	2	1 to 2
	Tertiary care	27	20-35 Years	Male	No	Yes	No	No	No	No	No	No	No	No	No	No	No	No	No	No	No	1 Disorder		1 Disorder	No	2	1 to 2
	Tertiary care	58	51-65 Years	Female	No	No	No	No	No	No	No	No	No	No	No	No	No	No	Yes	No	No	1 Disorder		1 Disorder	No	2	1 to 2
	Tertiary care	68	Over 65 Years	Male	No	No	No	No	No	No	No	No	No	Yes	No	No	No	No	No	No	No	1 Disorder		1 Disorder	No	2	1 to 2
	Tertiary care	45	36-50 Years	Female	No	No	No	No	No	No	No	No	No	No	No	No	No	No	Yes	No	No	1 Disorder		1 Disorder	No	2	1 to 2
	Tertiary care	59	51-65 Years	Female	No	No	No	No	No	No	No	No	No	No	No	No	No	No	Yes	No	No	1 Disorder		1 Disorder	No	2	1 to 2
	Tertiary care	49	36-50 Years	Female	Yes	Yes	No	No	No	No	No	No	No	No	No	No	No	No	No	No	No	2 Disorders		2 Disorders	Yes	2	1 to 2
	Tertiary care	68	Over 65 Years	Male	Yes	Yes	No	Yes	No	No	No	No	No	No	No	No	No	No	No	No	No	3 Disorders		3 Disorders	Yes	12	11 or more
	Tertiary care	68	Over 65 Years	Female	Yes	Yes	No	Yes	Yes	No	No	No	No	Yes	No	No	No	Yes	No	No	No	5 or more disorders	Osteoporosis	5 or more disorders	Yes	14	11 or more
	Primary Care	61	51-65 Years	Female	Yes	Yes	No	No	No	No	No	No	No	No	No	No	No	No	No	No	No	2 Disorders	Fe deficiency anaemia	3 Disorders	Yes	11	11 or more
	Tertiary care	55	51-65 Years	Male	Yes	Yes	No	Yes	No	No	No	No	No	No	No	No	No	No	No	No	No	3 Disorders		3 Disorders	Yes	11	11 or more
	Tertiary care	60	51-65 Years	Male	Yes	Yes	No	Yes	No	No	No	No	No	No	No	No	No	No	No	No	No	3 Disorders		3 Disorders	Yes	11	11 or more
	Tertiary care	79	Over 65 Years	Male	Yes	No	No	No	No	No	No	No	No	No	No	No	No	Yes	No	No	No	2 Disorders		2 Disorders	Yes	11	11 or more
	Tertiary care	67	Over 65 Years	Female	No	No	No	Yes	Yes	No	No	No	No	No	No	No	No	No	No	No	No	2 Disorders		2 Disorders	Yes	11	11 or more
	Tertiary care	58	51-65 Years	Male	Yes	No	No	No	No	No	No	No	No	No	No	No	No	Yes	No	No	No	2 Disorders		2 Disorders	Yes	11	11 or more
	Primary Care	72	Over 65 Years	Female	Yes	Yes	No	Yes	No	No	No	No	No	No	No	No	No	No	No	No	No	3 Disorders		3 Disorders	Yes	11	11 or more
	Tertiary care	78	Over 65 Years	Male	Yes	No	No	Yes	Yes	No	No	No	No	No	No	No	No	No	No	No	No	3 Disorders		3 Disorders	Yes	11	11 or more
	Tertiary care	48	36-50 Years	Male	No	Yes	No	Yes	No	No	No	No	No	No	No	No	No	No	No	No	No	2 Disorders		2 Disorders	Yes	12	11 or more
	Tertiary care	67	Over 65 Years	Male	No	No	No	Yes	Yes	No	No	No	No	No	No	No	No	No	No	No	No	2 Disorders		2 Disorders	Yes	12	11 or more
	Tertiary care	45	36-50 Years	Female	Yes	No	No	Yes	Yes	Yes	No	No	No	No	No	No	No	No	No	No	No	4 Disorders		4 Disorders	Yes	11	11 or more
	Tertiary care	67	Over 65 Years	Male	Yes	No	No	No	No	No	No	No	No	No	No	No	No	Yes	No	No	No	2 Disorders		2 Disorders	Yes	11	11 or more
	Primary Care	64	51-65 Years	Male	Yes	No	No	No	No	No	No	No	No	No	No	No	No	Yes	No	No	No	2 Disorders		2 Disorders	Yes	11	11 or more
	Primary Care	40	36-50 Years	Female	Yes	Yes	No	Yes	No	No	No	No	No	No	No	No	No	No	No	No	No	3 Disorders		3 Disorders	Yes	11	11 or more
	Tertiary care	46	36-50 Years	Male	Yes	No	No	No	Yes	No	No	No	No	No	No	No	No	Yes	No	No	No	3 Disorders		3 Disorders	Yes	12	11 or more
	Primary Care	82	Over 65 Years	Female	Yes	Yes	No	No	No	No	No	No	No	Yes	No	No	No	No	No	Yes	No	4 Disorders		4 Disorders	Yes	11	11 or more
	Tertiary care	47	36-50 Years	Female	Yes	No	No	No	No	No	No	No	No	No	No	No	No	Yes	No	No	No	2 Disorders		2 Disorders	Yes	11	11 or more
	Tertiary care	49	36-50 Years	Female	Yes	No	No	No	No	No	No	No	No	No	No	No	No	Yes	No	No	No	2 Disorders		2 Disorders	Yes	12	11 or more
	Tertiary care	67	Over 65 Years	Male	Yes	Yes	No	No	No	No	No	No	No	No	No	No	No	No	No	No	Yes	3 Disorders		3 Disorders	Yes	12	11 or more
	Tertiary care	58	51-65 Years	Male	Yes	Yes	No	Yes	No	Yes	No	No	No	No	No	No	No	No	No	No	No	4 Disorders		4 Disorders	Yes	11	11 or more
	Primary Care	72	Over 65 Years	Female	Yes	No	No	No	No	No	No	No	No	No	No	No	No	Yes	No	No	No	2 Disorders		2 Disorders	Yes	11	11 or more
	Tertiary care	54	51-65 Years	Female	Yes	Yes	No	Yes	No	No	No	No	No	No	No	No	No	No	No	No	No	3 Disorders	dyslipidemia	4 Disorders	Yes	11	11 or more
	Primary Care	58	51-65 Years	Male	Yes	Yes	No	Yes	Yes	No	No	No	No	No	No	No	No	No	No	No	No	4 Disorders		4 Disorders	Yes	11	11 or more
	Tertiary care	57	51-65 Years	Male	Yes	No	No	No	No	No	No	No	No	No	No	No	No	Yes	No	No	No	2 Disorders		2 Disorders	Yes	12	11 or more
	Tertiary care	77	Over 65 Years	Male	Yes	Yes	No	No	No	No	No	No	No	No	No	No	No	Yes	No	No	No	3 Disorders		3 Disorders	Yes	12	11 or more
	Tertiary care	32	20-35 Years	Male	Yes	No	No	No	No	No	No	No	No	No	No	No	No	Yes	No	No	No	2 Disorders		2 Disorders	Yes	11	11 or more
	Tertiary care	87	Over 65 Years	Male	Yes	Yes	No	Yes	Yes	No	No	No	No	No	No	No	No	No	No	No	No	4 Disorders		4 Disorders	Yes	12	11 or more
	Tertiary care	58	51-65 Years	Female	Yes	No	No	No	No	No	No	No	No	No	No	No	No	Yes	No	No	No	2 Disorders		2 Disorders	Yes	11	11 or more
	Tertiary care	66	Over 65 Years	Male	Yes	No	No	No	No	No	No	No	No	No	No	No	No	Yes	No	No	No	2 Disorders		2 Disorders	Yes	11	11 or more
	Primary Care	62	51-65 Years	Female	No	Yes	No	No	No	No	No	No	No	No	No	No	No	Yes	No	No	No	2 Disorders		2 Disorders	Yes	11	11 or more
	Primary Care	59	51-65 Years	Female	No	No	No	Yes	No	No	No	No	No	No	No	No	No	No	No	No	Yes	2 Disorders		2 Disorders	Yes	11	11 or more
	Primary Care	68	Over 65 Years	Female	No	Yes	No	No	No	No	No	No	No	Yes	No	No	No	No	No	No	No	2 Disorders		2 Disorders	Yes	3	3 to 4
	Primary Care	63	51-65 Years	Female	Yes	Yes	No	No	No	No	No	Yes	No	No	No	No	No	No	No	No	No	3 Disorders		3 Disorders	Yes	4	3 to 4
	Primary Care	66	Over 65 Years	Female	Yes	No	No	No	No	No	No	No	No	No	No	No	No	No	No	No	No	1 Disorder		1 Disorder	No	4	3 to 4
	Primary Care	58	51-65 Years	Female	Yes	Yes	No	No	No	No	No	No	No	No	No	No	No	No	No	No	No	2 Disorders		2 Disorders	Yes	4	3 to 4
	Primary Care	67	Over 65 Years	Male	No	Yes	No	No	No	No	No	No	No	No	No	No	No	No	No	No	No	1 Disorder		1 Disorder	No	3	3 to 4
	Primary Care	64	51-65 Years	Female	No	No	No	Yes	No	No	No	No	No	No	No	No	No	No	No	No	No	1 Disorder		1 Disorder	No	4	3 to 4
	Primary Care	57	51-65 Years	Male	No	Yes	No	No	No	No	No	No	No	No	No	No	No	No	No	No	No	1 Disorder		1 Disorder	No	4	3 to 4
	Primary Care	68	Over 65 Years	Female	No	Yes	No	No	No	No	No	No	No	Yes	No	No	No	No	No	No	No	2 Disorders		2 Disorders	Yes	4	3 to 4
	Primary Care	73	Over 65 Years	Female	No	Yes	No	No	No	No	No	No	No	No	No	No	No	No	Yes	No	No	2 Disorders		2 Disorders	Yes	3	3 to 4
	Primary Care	33	20-35 Years	Female	No	No	No	Yes	No	No	No	No	No	No	No	No	No	No	No	No	No	1 Disorder		1 Disorder	No	4	3 to 4
	Primary Care	44	36-50 Years	Female	No	Yes	No	No	No	No	No	No	No	No	No	No	No	No	No	No	No	1 Disorder		1 Disorder	No	3	3 to 4
	Primary Care	69	Over 65 Years	Female	Yes	No	No	No	No	No	No	No	No	No	No	No	No	No	No	No	No	1 Disorder		1 Disorder	No	4	3 to 4
	Primary Care	60	51-65 Years	Male	No	Yes	No	Yes	No	No	No	No	No	No	No	No	No	No	No	No	No	2 Disorders		2 Disorders	Yes	3	3 to 4
	Primary Care	59	51-65 Years	Female	No	No	No	Yes	No	No	No	No	No	No	No	No	No	No	No	No	No	1 Disorder		1 Disorder	No	4	3 to 4
	Primary Care	24	20-35 Years	Female	No	Yes	No	No	No	No	No	No	No	No	No	No	No	No	No	No	No	1 Disorder		1 Disorder	No	3	3 to 4
	Primary Care	67	Over 65 Years	Male	No	Yes	No	No	No	No	No	No	No	No	No	No	No	No	No	No	No	1 Disorder		1 Disorder	No	3	3 to 4
	Primary Care	72	Over 65 Years	Female	No	Yes	No	No	No	No	No	No	No	No	No	No	No	No	No	No	No	1 Disorder		1 Disorder	No	3	3 to 4
	Primary Care	79	Over 65 Years	Male	Yes	No	No	No	No	No	No	No	No	No	No	No	No	No	No	No	No	1 Disorder		1 Disorder	No	3	3 to 4
	Primary Care	65	51-65 Years	Male	Yes	No	No	No	No	Yes	No	No	No	No	No	No	No	No	No	No	No	2 Disorders		2 Disorders	Yes	4	3 to 4
	Primary Care	58	51-65 Years	Female	Yes	Yes	No	No	No	No	No	No	No	No	No	No	No	No	No	No	No	2 Disorders		2 Disorders	Yes	4	3 to 4
	Primary Care	50	36-50 Years	Female	Yes	No	No	No	No	Yes	No	No	No	No	No	No	No	No	No	No	No	2 Disorders		2 Disorders	Yes	4	3 to 4
	Primary Care	45	36-50 Years	Male	No	Yes	No	No	No	No	No	No	No	No	No	No	No	No	Yes	No	No	2 Disorders		2 Disorders	Yes	3	3 to 4
	Primary Care	62	51-65 Years	Male	No	Yes	No	No	No	No	No	No	No	No	No	No	No	No	No	No	No	1 Disorder		1 Disorder	No	3	3 to 4
	Primary Care	55	51-65 Years	Male	Yes	Yes	No	No	No	No	No	No	No	No	No	No	No	No	No	No	No	2 Disorders		2 Disorders	Yes	4	3 to 4
	Primary Care	69	Over 65 Years	Male	Yes	No	No	No	No	No	No	No	No	No	No	No	No	No	No	No	No	1 Disorder		1 Disorder	No	3	3 to 4
	Primary Care	60	51-65 Years	Male	No	Yes	No	No	No	No	No	No	No	No	No	No	No	No	No	No	No	1 Disorder		1 Disorder	No	3	3 to 4
	Primary Care	60	51-65 Years	Female	Yes	No	No	No	No	No	No	No	No	No	No	No	No	No	No	Yes	No	2 Disorders		2 Disorders	Yes	4	3 to 4
	Primary Care	82	Over 65 Years	Female	Yes	No	No	No	No	No	No	No	No	No	No	No	No	No	No	No	No	1 Disorder		1 Disorder	No	4	3 to 4
	Primary Care	57	51-65 Years	Female	Yes	No	No	No	No	No	No	No	No	No	No	No	No	No	No	No	No	1 Disorder		1 Disorder	No	4	3 to 4
	Primary Care	56	51-65 Years	Female	No	No	No	No	No	No	No	No	No	No	No	No	Yes	No	No	No	No	1 Disorder		1 Disorder	No	3	3 to 4
	Primary Care	65	51-65 Years	Female	Yes	No	No	No	No	No	No	No	No	No	No	No	No	No	No	No	No	1 Disorder		1 Disorder	No	4	3 to 4
	Primary Care	70	Over 65 Years	Female	No	Yes	No	No	No	Yes	No	No	No	No	No	No	No	No	No	No	No	2 Disorders		2 Disorders	Yes	4	3 to 4
	Primary Care	56	51-65 Years	Female	No	Yes	No	No	No	No	No	No	No	No	No	No	No	No	No	No	No	1 Disorder		1 Disorder	No	3	3 to 4
	Primary Care	56	51-65 Years	Female	No	Yes	No	No	No	No	No	No	No	No	No	No	No	No	No	No	No	1 Disorder		1 Disorder	No	3	3 to 4
	Primary Care	27	20-35 Years	Male	No	No	No	Yes	No	No	No	No	No	No	No	No	No	No	No	No	No	1 Disorder		1 Disorder	No	3	3 to 4
	Primary Care	63	51-65 Years	Female	Yes	No	No	No	No	No	No	No	No	No	No	No	No	No	No	No	No	1 Disorder		1 Disorder	No	3	3 to 4
	Primary Care	62	51-65 Years	Female	No	No	No	No	No	No	No	No	No	No	Yes	No	No	No	No	No	No	1 Disorder	Possible heart failure	2 Disorders	Yes	3	3 to 4
	Primary Care	41	36-50 Years	Female	Yes	No	No	No	No	No	No	No	No	No	No	No	No	No	No	No	No	1 Disorder		1 Disorder	No	3	3 to 4
	Primary Care	54	51-65 Years	Female	Yes	No	No	No	No	No	No	No	No	No	No	No	No	No	No	No	No	1 Disorder		1 Disorder	No	3	3 to 4
	Primary Care	62	51-65 Years	Female	No	No	No	No	No	No	No	No	No	No	Yes	No	No	No	No	No	No	1 Disorder	Possible heart failure	2 Disorders	Yes	3	3 to 4
	Primary Care	78	Over 65 Years	Male	Yes	Yes	No	No	No	No	No	No	No	No	No	No	No	No	No	No	No	2 Disorders		2 Disorders	Yes	4	3 to 4
	Primary Care	71	Over 65 Years	Female	No	No	No	No	No	No	No	No	No	No	Yes	No	No	No	No	No	No	1 Disorder	RHF	2 Disorders	Yes	3	3 to 4
	Primary Care	77	Over 65 Years	Female	Yes	No	No	No	No	No	No	No	No	No	No	No	No	No	No	No	No	1 Disorder		1 Disorder	No	3	3 to 4
	Primary Care	65	51-65 Years	Male	Yes	Yes	No	No	No	No	No	No	Yes	No	No	No	No	No	No	No	No	3 Disorders		3 Disorders	Yes	4	3 to 4
	Primary Care	63	51-65 Years	Male	No	Yes	No	Yes	No	No	No	No	No	No	No	No	No	No	Yes	No	No	3 Disorders		3 Disorders	Yes	4	3 to 4
	Primary Care	66	Over 65 Years	Female	No	Yes	No	Yes	No	No	No	No	Yes	Yes	No	No	No	Yes	No	No	No	5 or more disorders		5 or more disorders	Yes	3	3 to 4
	Primary Care	59	51-65 Years	Female	No	No	No	No	No	No	No	No	No	Yes	No	No	No	No	Yes	No	No	2 Disorders		2 Disorders	Yes	3	3 to 4
	Primary Care	95	Over 65 Years	Female	Yes	No	No	Yes	No	No	No	No	No	No	No	No	No	No	No	No	No	2 Disorders		2 Disorders	Yes	3	3 to 4
	Primary Care	83	Over 65 Years	Male	Yes	Yes	No	Yes	No	No	No	No	No	No	No	No	No	No	No	No	No	3 Disorders		3 Disorders	Yes	4	3 to 4
	Primary Care	76	Over 65 Years	Female	No	Yes	No	Yes	No	No	No	No	Yes	No	No	No	No	No	No	Yes	No	4 Disorders		4 Disorders	Yes	3	3 to 4
	Primary Care	69	Over 65 Years	Female	No	No	No	No	No	No	No	No	Yes	No	No	No	No	No	No	No	No	1 Disorder	Osteoporosis	2 Disorders	Yes	3	3 to 4
	Primary Care	68	Over 65 Years	Female	Yes	Yes	No	Yes	Yes	No	No	No	No	No	No	No	No	No	No	No	No	4 Disorders		4 Disorders	Yes	3	3 to 4
	Primary Care	69	Over 65 Years	Female	Yes	Yes	No	Yes	Yes	Yes	No	No	No	No	No	No	No	No	No	No	No	5 or more disorders		5 or more disorders	Yes	3	3 to 4
	Primary Care	71	Over 65 Years	Male	No	Yes	No	No	No	No	No	No	Yes	No	No	No	No	No	Yes	No	No	3 Disorders		3 Disorders	Yes	4	3 to 4
	Primary Care	64	51-65 Years	Female	Yes	Yes	No	No	No	No	No	No	No	No	No	No	No	No	No	No	No	2 Disorders		2 Disorders	Yes	4	3 to 4
	Primary Care	54	51-65 Years	Female	Yes	Yes	No	Yes	No	No	No	No	No	No	No	No	No	No	No	No	No	3 Disorders		3 Disorders	Yes	4	3 to 4
	Primary Care	67	Over 65 Years	Female	Yes	Yes	No	Yes	No	No	No	No	No	No	No	No	No	No	No	No	No	3 Disorders		3 Disorders	Yes	3	3 to 4
	Primary Care	57	51-65 Years	Male	No	Yes	No	No	No	No	No	No	No	No	No	No	No	No	No	No	No	1 Disorder	Osteoporosis	2 Disorders	Yes	4	3 to 4
	Primary Care	61	51-65 Years	Female	Yes	Yes	No	Yes	No	No	No	No	No	No	No	No	No	No	No	No	No	3 Disorders		3 Disorders	Yes	3	3 to 4
	Primary Care	70	Over 65 Years	Male	Yes	Yes	No	Yes	No	No	No	No	No	No	No	No	No	No	No	No	No	3 Disorders		3 Disorders	Yes	3	3 to 4
	Primary Care	42	36-50 Years	Female	No	Yes	No	Yes	No	Yes	No	No	No	No	No	No	No	No	No	No	No	3 Disorders		3 Disorders	Yes	3	3 to 4
	Primary Care	46	36-50 Years	Female	Yes	Yes	No	Yes	No	No	No	No	No	No	No	No	No	No	No	No	No	3 Disorders		3 Disorders	Yes	4	3 to 4
	Primary Care	81	Over 65 Years	Male	Yes	Yes	No	Yes	No	No	No	No	No	No	No	No	No	No	No	No	No	3 Disorders		3 Disorders	Yes	4	3 to 4
	Primary Care	77	Over 65 Years	Male	Yes	No	No	No	No	No	No	No	No	No	No	No	No	No	No	No	No	1 Disorder	Polymyalgia Rhumatica	2 Disorders	Yes	3	3 to 4
	Primary Care	64	51-65 Years	Female	Yes	No	No	Yes	No	No	No	No	No	No	No	No	No	No	No	No	No	2 Disorders	Anemia	3 Disorders	Yes	4	3 to 4
	Primary Care	66	Over 65 Years	Female	Yes	No	No	No	No	No	No	Yes	No	No	No	No	No	No	No	No	No	2 Disorders		2 Disorders	Yes	3	3 to 4
	Primary Care	68	Over 65 Years	Male	Yes	No	No	Yes	No	No	No	No	Yes	No	No	No	No	No	No	No	No	3 Disorders		3 Disorders	Yes	3	3 to 4
	Primary Care	66	Over 65 Years	Female	Yes	Yes	No	No	No	No	No	No	No	No	No	No	No	No	No	No	No	2 Disorders		2 Disorders	Yes	4	3 to 4
	Primary Care	76	Over 65 Years	Female	Yes	No	No	No	No	No	No	Yes	Yes	No	No	No	No	No	No	No	No	3 Disorders		3 Disorders	Yes	3	3 to 4
	Primary Care	39	36-50 Years	Male	Yes	No	No	No	No	No	No	No	No	No	No	No	No	No	No	No	No	1 Disorder		1 Disorder	No	4	3 to 4
	Primary Care	53	51-65 Years	Male	No	No	No	Yes	No	No	No	No	No	No	No	No	No	No	No	No	No	1 Disorder		1 Disorder	No	3	3 to 4
	Primary Care	51	51-65 Years	Male	Yes	Yes	No	No	No	No	No	No	No	No	No	No	No	No	No	No	No	2 Disorders		2 Disorders	Yes	4	3 to 4
	Primary Care	79	Over 65 Years	Male	Yes	No	No	Yes	No	No	No	No	No	No	No	No	No	No	No	No	No	2 Disorders		2 Disorders	Yes	3	3 to 4
	Primary Care	62	51-65 Years	Male	Yes	No	No	Yes	No	No	No	No	No	No	No	No	No	No	No	No	No	2 Disorders		2 Disorders	Yes	3	3 to 4
	Primary Care	61	51-65 Years	Female	Yes	Yes	No	No	No	No	No	No	No	No	No	No	No	No	No	No	No	2 Disorders	dyslipideamia	3 Disorders	Yes	3	3 to 4
	Primary Care	47	36-50 Years	Male	Yes	Yes	No	No	No	No	No	No	No	No	No	No	No	No	No	No	No	2 Disorders		2 Disorders	Yes	3	3 to 4
	Primary Care	61	51-65 Years	Male	Yes	Yes	No	Yes	No	No	No	Yes	No	No	No	No	No	No	No	No	No	4 Disorders	dyslepideamia	5 or more disorders	Yes	3	3 to 4
	Primary Care	68	Over 65 Years	Female	No	Yes	No	No	No	No	No	No	No	No	No	No	No	No	No	No	No	1 Disorder	Dyslipidaemia	2 Disorders	Yes	4	3 to 4
	Primary Care	68	Over 65 Years	Male	Yes	Yes	No	No	No	No	No	No	No	No	No	No	No	No	No	No	No	2 Disorders	dyslipidemia	3 Disorders	Yes	3	3 to 4
	Primary Care	63	51-65 Years	Male	No	Yes	No	Yes	No	No	No	No	No	No	No	No	No	No	No	No	No	2 Disorders	dyslipidemia	3 Disorders	Yes	4	3 to 4
	Primary Care	72	Over 65 Years	Female	Yes	No	No	No	No	No	No	No	No	No	No	No	No	No	No	No	No	1 Disorder	Dyslipidaemia	2 Disorders	Yes	4	3 to 4
	Primary Care	56	51-65 Years	Male	Yes	No	No	Yes	No	No	No	No	No	No	No	No	No	No	No	No	No	2 Disorders	dyslipidemia	3 Disorders	Yes	4	3 to 4
	Primary Care	58	51-65 Years	Female	No	Yes	No	Yes	No	No	No	No	No	No	No	No	No	No	No	No	No	2 Disorders	dyslipidemia	3 Disorders	Yes	4	3 to 4
	Primary Care	59	51-65 Years	Female	Yes	No	No	No	No	No	No	No	No	Yes	No	No	No	No	No	No	No	2 Disorders	dyslipidemia	3 Disorders	Yes	4	3 to 4
	Primary Care	73	Over 65 Years	Female	Yes	No	No	No	No	No	No	No	No	Yes	No	No	No	No	No	No	No	3 Disorders	dyslipidemia	4 Disorders	Yes	3	3 to 4
	Primary Care	72	Over 65 Years	Female	Yes	Yes	No	No	No	No	No	No	No	No	No	No	No	No	No	No	No	2 Disorders	dyslipidemia	3 Disorders	Yes	3	3 to 4
	Primary Care	64	51-65 Years	Female	Yes	Yes	No	No	No	No	No	No	No	No	No	No	No	No	No	No	No	2 Disorders	anemia	3 Disorders	Yes	3	3 to 4
	Primary Care	64	51-65 Years	Female	No	Yes	No	Yes	No	No	No	No	No	No	No	No	No	Yes	No	No	No	3 Disorders	dyslipidemia	4 Disorders	Yes	4	3 to 4
	Primary Care	68	Over 65 Years	Female	No	Yes	No	No	No	No	No	No	No	No	No	No	No	No	No	Yes	No	2 Disorders	dyslipidemia	3 Disorders	Yes	4	3 to 4
	Primary Care	75	Over 65 Years	Male	Yes	No	No	No	No	No	No	No	No	No	No	No	No	No	No	No	No	1 Disorder	Dyslipidaemia	2 Disorders	Yes	3	3 to 4
	Primary Care	53	51-65 Years	Female	Yes	No	No	No	No	No	No	No	No	No	No	No	No	No	No	No	No	1 Disorder	Dyslipidaemia	2 Disorders	Yes	3	3 to 4
	Primary Care	76	Over 65 Years	Female	Yes	No	Yes	No	No	No	No	No	No	No	No	No	No	No	Yes	No	No	3 Disorders	dyslipidemia	4 Disorders	Yes	3	3 to 4
	Primary Care	84	Over 65 Years	Male	Yes	Yes	No	No	No	No	No	No	No	No	No	No	No	No	No	No	No	2 Disorders		2 Disorders	Yes	3	3 to 4
	Primary Care	78	Over 65 Years	Male	Yes	No	No	No	No	No	No	Yes	No	No	No	No	No	No	No	No	No	2 Disorders		2 Disorders	Yes	3	3 to 4
	Primary Care	81	Over 65 Years	Male	No	No	No	No	No	No	No	No	Yes	No	No	No	No	No	Yes	No	No	2 Disorders		2 Disorders	Yes	3	3 to 4
	Primary Care	60	51-65 Years	Female	No	Yes	No	No	No	No	No	No	Yes	No	No	No	No	No	No	No	No	2 Disorders	rhumatoid arthritis	3 Disorders	Yes	3	3 to 4
	Primary Care	57	51-65 Years	Male	Yes	No	No	No	No	No	No	No	No	Yes	No	No	No	No	No	No	No	2 Disorders		2 Disorders	Yes	4	3 to 4
	Primary Care	58	51-65 Years	Female	Yes	Yes	No	No	No	No	No	No	No	No	No	No	No	No	No	No	No	2 Disorders	dyslipidemia	3 Disorders	Yes	3	3 to 4
	Primary Care	69	Over 65 Years	Female	No	Yes	No	No	No	No	No	No	Yes	No	No	No	No	No	No	No	No	2 Disorders	dyslipidemia	3 Disorders	Yes	3	3 to 4
	Primary Care	72	Over 65 Years	Female	No	No	No	Yes	No	No	No	No	No	No	No	No	No	No	No	No	No	1 Disorder		1 Disorder	No	4	3 to 4
	Primary Care	69	Over 65 Years	Male	No	Yes	No	Yes	No	No	No	No	No	No	No	No	No	No	No	No	No	2 Disorders		2 Disorders	Yes	4	3 to 4
	Primary Care	43	36-50 Years	Female	Yes	Yes	No	No	No	Yes	No	No	No	No	No	No	No	No	No	No	No	3 Disorders		3 Disorders	Yes	3	3 to 4
	Primary Care	64	51-65 Years	Female	No	Yes	No	Yes	No	No	No	No	No	No	No	No	No	No	No	No	No	2 Disorders		2 Disorders	Yes	4	3 to 4
	Primary Care	57	51-65 Years	Female	Yes	No	No	No	No	No	No	No	No	No	No	No	No	No	No	No	No	1 Disorder		1 Disorder	No	4	3 to 4
	Primary Care	62	51-65 Years	Female	No	No	No	No	No	No	No	No	No	Yes	No	No	No	No	No	No	No	1 Disorder		1 Disorder	No	3	3 to 4
	Primary Care	61	51-65 Years	Female	Yes	No	No	No	No	No	No	No	No	No	No	No	No	No	No	No	No	1 Disorder		1 Disorder	No	3	3 to 4
	Primary Care	76	Over 65 Years	Male	Yes	Yes	No	No	No	No	No	No	No	No	No	No	No	No	No	No	No	2 Disorders		2 Disorders	Yes	4	3 to 4
	Primary Care	56	51-65 Years	Female	Yes	Yes	No	No	No	No	No	No	No	No	No	No	No	No	No	No	No	2 Disorders		2 Disorders	Yes	4	3 to 4
	Primary Care	76	Over 65 Years	Female	No	Yes	No	No	No	No	No	No	No	No	No	No	No	No	No	Yes	No	2 Disorders		2 Disorders	Yes	3	3 to 4
	Primary Care	64	51-65 Years	Male	Yes	No	No	No	No	No	No	Yes	No	No	No	No	No	No	No	No	No	2 Disorders		2 Disorders	Yes	4	3 to 4
	Primary Care	62	51-65 Years	Male	Yes	No	No	Yes	No	No	No	No	No	No	No	No	No	No	No	No	No	2 Disorders		2 Disorders	Yes	3	3 to 4
	Primary Care	48	36-50 Years	Male	Yes	Yes	No	No	No	No	No	No	No	No	No	No	No	No	No	No	No	2 Disorders		2 Disorders	Yes	3	3 to 4
	Primary Care	77	Over 65 Years	Female	No	No	No	Yes	No	No	No	No	No	No	No	No	No	No	No	No	No	1 Disorder		1 Disorder	No	3	3 to 4
	Primary Care	74	Over 65 Years	Female	Yes	No	No	No	No	No	No	No	No	No	No	No	No	No	No	No	No	1 Disorder		1 Disorder	No	3	3 to 4
	Primary Care	71	Over 65 Years	Female	No	Yes	No	No	No	No	No	No	No	No	No	No	No	No	No	No	No	1 Disorder	Dyslipidaemia	2 Disorders	Yes	3	3 to 4
	Primary Care	76	Over 65 Years	Female	Yes	Yes	No	No	No	No	No	No	No	No	No	No	No	No	No	No	No	2 Disorders		2 Disorders	Yes	4	3 to 4
	Primary Care	82	Over 65 Years	Male	Yes	No	No	No	No	No	No	No	No	No	No	No	No	No	No	No	No	1 Disorder		1 Disorder	No	3	3 to 4
	Primary Care	71	Over 65 Years	Female	Yes	No	No	No	No	No	No	No	No	Yes	No	No	No	No	No	No	No	2 Disorders		2 Disorders	Yes	4	3 to 4
	Primary Care	37	36-50 Years	Female	Yes	Yes	No	No	No	No	No	No	No	No	No	No	No	No	No	No	No	2 Disorders		2 Disorders	Yes	4	3 to 4
	Primary Care	66	Over 65 Years	Female	No	Yes	No	No	No	No	No	No	No	Yes	No	No	No	No	No	No	No	2 Disorders		2 Disorders	Yes	4	3 to 4
	Primary Care	65	51-65 Years	Female	Yes	No	No	No	No	No	No	No	No	No	No	No	No	No	No	No	No	1 Disorder		1 Disorder	No	4	3 to 4
	Primary Care	57	51-65 Years	Female	No	No	No	No	No	No	No	No	No	Yes	No	No	No	No	No	No	No	1 Disorder		1 Disorder	No	3	3 to 4
	Primary Care	70	Over 65 Years	Female	Yes	No	No	No	No	No	No	Yes	No	No	No	No	No	No	No	No	No	2 Disorders		2 Disorders	Yes	4	3 to 4
	Primary Care	63	51-65 Years	Male	Yes	No	No	No	No	No	No	No	No	No	No	No	No	No	No	No	No	1 Disorder		1 Disorder	No	3	3 to 4
	Primary Care	58	51-65 Years	Male	No	Yes	No	No	No	No	No	No	No	No	No	No	No	No	Yes	No	No	2 Disorders		2 Disorders	Yes	4	3 to 4
	Primary Care	29	20-35 Years	Female	Yes	No	No	No	No	No	No	No	No	No	No	No	No	No	No	No	No	1 Disorder		1 Disorder	No	4	3 to 4
	Primary Care	62	51-65 Years	Female	No	No	No	No	No	No	No	No	Yes	No	No	No	No	No	No	No	No	1 Disorder	Dyslipidaemia	2 Disorders	Yes	3	3 to 4
	Primary Care	65	51-65 Years	Male	No	No	No	No	No	No	No	No	No	No	Yes	No	No	No	No	No	No	1 Disorder	rhf	2 Disorders	Yes	3	3 to 4
	Primary Care	69	Over 65 Years	Female	No	No	No	No	No	No	No	No	No	No	Yes	No	No	No	No	No	No	1 Disorder	Possible heart failure	2 Disorders	Yes	3	3 to 4
	Primary Care	76	Over 65 Years	Male	Yes	Yes	No	No	No	No	No	No	No	No	No	No	No	No	No	No	No	2 Disorders	dyslipidemia	3 Disorders	Yes	4	3 to 4
	Primary Care	41	36-50 Years	Female	No	Yes	No	No	No	No	No	No	No	No	No	No	No	No	No	No	No	1 Disorder		1 Disorder	No	3	3 to 4
	Primary Care	62	51-65 Years	Female	No	Yes	No	No	No	No	No	No	Yes	No	No	No	No	No	No	No	No	2 Disorders	osteoporosis	3 Disorders	Yes	3	3 to 4
	Primary Care	65	51-65 Years	Female	Yes	No	No	No	No	No	No	No	No	No	No	No	No	No	No	No	No	1 Disorder		1 Disorder	No	3	3 to 4
	Primary Care	59	51-65 Years	Female	No	Yes	No	No	No	No	No	No	No	No	No	No	No	No	No	No	No	1 Disorder		1 Disorder	No	3	3 to 4
	Primary Care	65	51-65 Years	Female	No	No	No	No	No	No	No	No	No	No	Yes	No	No	No	No	No	No	1 Disorder	Possible heart failure	2 Disorders	Yes	3	3 to 4
	Primary Care	46	36-50 Years	Female	Yes	No	No	No	No	No	No	No	No	No	No	No	No	No	No	No	No	1 Disorder		1 Disorder	No	4	3 to 4
	Primary Care	41	36-50 Years	Male	Yes	Yes	No	No	No	No	No	No	No	No	No	No	No	No	No	No	No	2 Disorders	dyslipidemia	3 Disorders	Yes	4	3 to 4
	Primary Care	66	Over 65 Years	Female	Yes	Yes	No	No	No	No	No	No	No	No	No	No	No	No	No	No	No	2 Disorders		2 Disorders	Yes	3	3 to 4
	Primary Care	70	Over 65 Years	Female	Yes	Yes	No	No	No	No	No	No	No	No	No	No	No	No	No	No	No	2 Disorders		2 Disorders	Yes	4	3 to 4
	Primary Care	58	51-65 Years	Female	Yes	Yes	No	No	No	No	No	No	No	No	No	No	No	No	No	No	No	2 Disorders	dyslipidemia,erectile dysfunction	4 Disorders	Yes	4	3 to 4
	Primary Care	85	Over 65 Years	Female	Yes	No	No	No	No	No	No	No	No	No	No	No	No	No	No	No	No	1 Disorder	Dyslipidaemia	2 Disorders	Yes	4	3 to 4
	Primary Care	71	Over 65 Years	Male	Yes	No	No	No	No	No	No	No	No	No	No	No	No	No	No	No	No	1 Disorder		1 Disorder	No	3	3 to 4
	Primary Care	65	51-65 Years	Female	Yes	Yes	No	No	No	No	No	No	No	No	No	No	No	No	No	No	No	2 Disorders	dyslipidemia	3 Disorders	Yes	4	3 to 4
	Primary Care	76	Over 65 Years	Male	No	No	No	No	No	No	No	No	Yes	No	No	No	No	No	No	Yes	No	2 Disorders		2 Disorders	Yes	3	3 to 4
	Primary Care	69	Over 65 Years	Female	No	Yes	No	No	No	No	No	No	No	No	No	No	No	No	No	No	No	1 Disorder	Dyslipidaemia	2 Disorders	Yes	3	3 to 4
	Primary Care	38	36-50 Years	Female	Yes	Yes	No	No	No	No	No	No	No	No	No	No	No	No	No	No	No	2 Disorders	dyslipidemia	3 Disorders	Yes	4	3 to 4
	Primary Care	77	Over 65 Years	Male	Yes	Yes	No	No	No	No	No	No	No	No	No	No	No	No	No	No	No	2 Disorders		2 Disorders	Yes	4	3 to 4
	Primary Care	75	Over 65 Years	Female	Yes	Yes	No	No	No	No	No	No	No	No	No	No	No	No	No	No	No	2 Disorders		2 Disorders	Yes	3	3 to 4
	Primary Care	76	Over 65 Years	Female	Yes	Yes	No	No	No	No	No	No	No	No	No	No	No	No	No	No	No	2 Disorders	dyslipidemia	3 Disorders	Yes	3	3 to 4
	Primary Care	40	36-50 Years	Male	Yes	Yes	No	No	No	No	No	No	No	No	No	No	No	No	No	No	No	2 Disorders	dyslipidemia	3 Disorders	Yes	3	3 to 4
	Primary Care	39	36-50 Years	Male	No	Yes	No	No	No	No	No	No	No	No	No	No	No	No	No	No	No	1 Disorder	Dyslipidaemia	2 Disorders	Yes	3	3 to 4
	Primary Care	63	51-65 Years	Male	Yes	Yes	No	No	No	No	No	No	No	No	No	No	No	No	No	No	No	2 Disorders	osteoporosis , CTS	4 Disorders	Yes	4	3 to 4
	Primary Care	34	20-35 Years	Female	No	Yes	No	No	No	No	No	No	No	No	No	No	No	No	No	No	No	1 Disorder	Dyslipidaemia	2 Disorders	Yes	4	3 to 4
	Primary Care	37	36-50 Years	Female	Yes	Yes	No	No	No	No	No	No	No	No	No	No	No	No	No	No	No	2 Disorders	dyslipidemia	3 Disorders	Yes	3	3 to 4
	Primary Care	56	51-65 Years	Female	Yes	No	No	No	No	No	No	No	No	No	No	No	No	No	No	Yes	No	2 Disorders		2 Disorders	Yes	4	3 to 4
	Primary Care	37	36-50 Years	Male	No	No	No	No	No	No	No	No	No	No	No	No	No	No	No	Yes	No	1 Disorder	osteoporosis,dyslipidemia	3 Disorders	Yes	3	3 to 4
	Primary Care	81	Over 65 Years	Female	Yes	Yes	No	No	No	No	No	No	No	No	No	No	No	No	No	No	No	2 Disorders	dyslipidemia	3 Disorders	Yes	4	3 to 4
	Primary Care	71	Over 65 Years	Female	No	No	No	No	No	No	No	No	Yes	No	No	No	No	No	No	Yes	No	2 Disorders	anemia	3 Disorders	Yes	4	3 to 4
	Primary Care	82	Over 65 Years	Male	No	Yes	No	No	No	No	No	No	No	No	No	No	No	No	Yes	No	No	2 Disorders		2 Disorders	Yes	3	3 to 4
	Primary Care	82	Over 65 Years	Female	Yes	Yes	No	No	No	No	No	No	No	No	No	No	No	No	No	No	No	2 Disorders	dyslipidemia	3 Disorders	Yes	4	3 to 4
	Primary Care	78	Over 65 Years	Male	No	Yes	No	Yes	No	No	No	No	Yes	No	No	No	No	No	No	No	No	3 Disorders		3 Disorders	Yes	4	3 to 4
	Primary Care	65	51-65 Years	Male	Yes	Yes	No	Yes	No	No	No	No	No	No	No	No	No	No	No	No	No	3 Disorders		3 Disorders	Yes	3	3 to 4
	Primary Care	51	51-65 Years	Male	No	Yes	No	No	No	No	No	No	No	Yes	No	No	No	No	Yes	No	No	3 Disorders	dyslipidemia	4 Disorders	Yes	4	3 to 4
	Primary Care	51	51-65 Years	Male	Yes	Yes	No	No	No	No	No	No	No	No	No	No	No	No	Yes	No	No	3 Disorders	Dyslipidemia	4 Disorders	Yes	4	3 to 4
	Primary Care	80	Over 65 Years	Male	No	No	No	No	No	No	No	No	No	No	No	No	No	No	Yes	No	No	1 Disorder	Dyslipidaemia	2 Disorders	Yes	3	3 to 4
	Primary Care	48	36-50 Years	Female	No	Yes	No	No	No	No	No	No	Yes	No	No	No	No	No	No	No	No	2 Disorders		2 Disorders	Yes	3	3 to 4
	Primary Care	53	51-65 Years	Female	No	Yes	No	No	No	No	No	No	No	No	No	No	No	No	No	No	No	1 Disorder	Hyperlipidemia	2 Disorders	Yes	3	3 to 4
	Primary Care	48	36-50 Years	Female	Yes	No	No	No	No	No	No	No	No	No	No	No	No	No	No	No	No	1 Disorder	Osteoporosis,	2 Disorders	Yes	3	3 to 4
	Primary Care	73	Over 65 Years	Male	Yes	Yes	No	No	No	No	No	No	No	No	No	No	No	No	No	No	No	2 Disorders		2 Disorders	Yes	3	3 to 4
	Primary Care	70	Over 65 Years	Male	No	Yes	No	No	No	No	No	No	No	No	No	No	No	No	No	No	No	1 Disorder	Dyslipidaemia	2 Disorders	Yes	3	3 to 4
	Primary Care	59	51-65 Years	Female	Yes	Yes	No	No	No	No	No	No	No	No	No	No	No	No	No	No	No	2 Disorders	Osteoporosis	3 Disorders	Yes	4	3 to 4
	Primary Care	43	36-50 Years	Female	Yes	Yes	No	No	No	No	No	No	No	No	No	No	No	No	No	No	No	2 Disorders		2 Disorders	Yes	3	3 to 4
	Primary Care	76	Over 65 Years	Female	Yes	Yes	No	No	No	No	No	No	No	No	No	No	No	No	No	No	No	2 Disorders	Thalassaemia , dyslipedeamia	4 Disorders	Yes	3	3 to 4
	Primary Care	67	Over 65 Years	Female	Yes	No	No	No	No	No	No	No	No	No	No	No	No	No	No	No	No	1 Disorder	Dyslipidaemia	2 Disorders	Yes	3	3 to 4
	Primary Care	67	Over 65 Years	Male	Yes	Yes	No	No	No	No	No	No	No	No	No	No	No	No	Yes	No	No	3 Disorders	Dyslipedeamia	4 Disorders	Yes	4	3 to 4
	Primary Care	47	36-50 Years	Female	Yes	Yes	No	No	No	No	No	No	No	No	No	No	No	No	No	No	No	2 Disorders	Dyslipedeamia	3 Disorders	Yes	4	3 to 4
	Primary Care	56	51-65 Years	Female	Yes	Yes	No	No	No	No	No	No	No	Yes	No	No	No	No	No	No	No	3 Disorders	Dyslipedeamia	4 Disorders	Yes	3	3 to 4
	Primary Care	50	36-50 Years	Female	No	Yes	No	No	No	No	No	No	No	No	No	No	No	No	No	No	No	1 Disorder		1 Disorder	No	3	3 to 4
	Primary Care	44	36-50 Years	Male	No	Yes	No	No	No	No	No	No	No	Yes	No	No	No	No	Yes	No	No	3 Disorders		3 Disorders	Yes	3	3 to 4
	Primary Care	66	Over 65 Years	Female	Yes	Yes	No	Yes	Yes	No	No	No	No	No	No	No	No	No	No	No	No	4 Disorders		4 Disorders	Yes	4	3 to 4
	Primary Care	51	51-65 Years	Female	Yes	Yes	No	No	No	No	No	No	No	No	No	No	No	No	No	No	No	2 Disorders		2 Disorders	Yes	3	3 to 4
	Primary Care	77	Over 65 Years	Female	Yes	No	No	No	No	No	No	No	No	No	No	No	No	No	No	Yes	No	2 Disorders		2 Disorders	Yes	3	3 to 4
	Primary Care	64	51-65 Years	Female	Yes	Yes	No	Yes	No	No	No	Yes	Yes	No	No	No	No	No	No	No	No	5 or more disorders		5 or more disorders	Yes	4	3 to 4
	Primary Care	60	51-65 Years	Female	Yes	Yes	No	No	No	No	No	No	Yes	No	No	No	No	No	No	No	No	3 Disorders		3 Disorders	Yes	3	3 to 4
	Primary Care	77	Over 65 Years	Male	Yes	Yes	No	No	No	No	No	No	No	No	No	No	No	No	No	No	No	2 Disorders		2 Disorders	Yes	3	3 to 4
	Primary Care	70	Over 65 Years	Female	Yes	Yes	No	No	No	No	No	No	No	No	No	No	No	No	No	No	No	2 Disorders		2 Disorders	Yes	3	3 to 4
	Primary Care	36	36-50 Years	Male	Yes	Yes	No	No	No	No	No	No	No	No	No	No	No	No	No	No	No	2 Disorders		2 Disorders	Yes	4	3 to 4
	Primary Care	67	Over 65 Years	Male	Yes	Yes	No	No	No	No	No	No	No	No	No	No	No	No	No	No	No	2 Disorders		2 Disorders	Yes	4	3 to 4
	Primary Care	43	36-50 Years	Male	No	Yes	No	No	No	No	No	Yes	No	No	No	No	No	No	No	No	No	2 Disorders		2 Disorders	Yes	4	3 to 4
	Primary Care	77	Over 65 Years	Female	Yes	Yes	No	No	No	No	No	No	No	Yes	No	No	No	No	No	No	No	3 Disorders		3 Disorders	Yes	3	3 to 4
	Primary Care	64	51-65 Years	Female	Yes	Yes	No	No	No	No	No	No	No	No	No	No	No	No	No	No	No	2 Disorders		2 Disorders	Yes	4	3 to 4
	Primary Care	53	51-65 Years	Female	Yes	Yes	No	No	No	No	No	No	No	No	No	No	No	No	No	No	No	2 Disorders	Dyslipedeamia	3 Disorders	Yes	4	3 to 4
	Primary Care	42	36-50 Years	Female	Yes	Yes	No	No	No	No	No	No	No	No	No	No	No	No	No	No	No	2 Disorders		2 Disorders	Yes	3	3 to 4
	Primary Care	62	51-65 Years	Female	Yes	Yes	No	No	No	No	No	No	No	Yes	No	No	No	No	Yes	No	No	4 Disorders		4 Disorders	Yes	4	3 to 4
	Primary Care	70	Over 65 Years	Female	Yes	Yes	No	Yes	No	No	No	No	No	No	No	No	No	No	Yes	No	No	4 Disorders		4 Disorders	Yes	4	3 to 4
	Primary Care	69	Over 65 Years	Male	Yes	Yes	No	No	No	No	No	No	No	No	No	No	No	No	No	No	No	2 Disorders		2 Disorders	Yes	4	3 to 4
	Primary Care	62	51-65 Years	Female	Yes	Yes	No	No	No	No	No	No	No	No	No	No	No	No	No	No	No	2 Disorders		2 Disorders	Yes	4	3 to 4
	Primary Care	53	51-65 Years	Male	Yes	Yes	No	No	No	No	No	No	Yes	No	No	No	No	No	No	No	No	3 Disorders	Psoriasis , dyslipedeamia	5 or more disorders	Yes	3	3 to 4
	Primary Care	69	Over 65 Years	Female	Yes	Yes	No	No	No	No	No	No	No	No	No	No	No	No	No	No	No	2 Disorders	Hyperlipidemia	3 Disorders	Yes	3	3 to 4
	Primary Care	71	Over 65 Years	Female	Yes	No	No	No	No	No	No	No	No	No	No	No	No	No	No	No	No	1 Disorder	Dyslipidaemia	2 Disorders	Yes	3	3 to 4
	Primary Care	66	Over 65 Years	Male	Yes	Yes	No	No	No	No	No	No	Yes	Yes	No	No	No	No	Yes	No	No	5 or more disorders		5 or more disorders	Yes	4	3 to 4
	Primary Care	76	Over 65 Years	Male	Yes	Yes	No	No	No	No	No	No	No	No	No	No	No	No	No	No	No	2 Disorders		2 Disorders	Yes	4	3 to 4
	Primary Care	79	Over 65 Years	Female	No	Yes	No	No	No	No	No	No	No	No	No	No	No	No	No	No	No	1 Disorder	Dyslipidaemia	2 Disorders	Yes	4	3 to 4
	Primary Care	74	Over 65 Years	Female	Yes	Yes	No	No	No	No	No	No	No	No	No	No	No	No	No	No	No	2 Disorders		2 Disorders	Yes	3	3 to 4
	Primary Care	66	Over 65 Years	Male	No	No	No	No	No	No	No	No	Yes	No	No	No	No	No	No	No	No	1 Disorder		1 Disorder	No	3	3 to 4
	Primary Care	63	51-65 Years	Female	No	No	No	No	No	No	No	No	Yes	No	No	No	No	No	No	No	No	1 Disorder		1 Disorder	No	4	3 to 4
	Primary Care	77	Over 65 Years	Male	No	Yes	No	No	No	No	No	No	No	No	No	No	No	No	No	Yes	No	2 Disorders		2 Disorders	Yes	3	3 to 4
	Primary Care	55	51-65 Years	Female	No	No	No	No	No	No	No	No	Yes	No	No	No	No	No	No	No	No	1 Disorder		1 Disorder	No	3	3 to 4
	Primary Care	51	51-65 Years	Female	No	No	No	No	No	No	No	No	No	Yes	No	No	No	No	No	No	No	1 Disorder		1 Disorder	No	3	3 to 4
	Primary Care	71	Over 65 Years	Male	No	No	No	No	No	No	No	Yes	No	Yes	No	No	No	No	No	No	No	2 Disorders		2 Disorders	Yes	3	3 to 4
	Primary Care	72	Over 65 Years	Male	No	Yes	No	No	No	No	No	No	No	No	No	No	No	No	Yes	No	No	2 Disorders		2 Disorders	Yes	3	3 to 4
	Primary Care	52	51-65 Years	Male	No	Yes	No	No	No	No	No	No	Yes	No	No	No	No	No	No	No	No	2 Disorders		2 Disorders	Yes	3	3 to 4
	Primary Care	75	Over 65 Years	Female	No	No	No	No	No	No	No	No	Yes	No	No	No	No	No	No	Yes	No	2 Disorders		2 Disorders	Yes	3	3 to 4
	Primary Care	54	51-65 Years	Female	No	Yes	No	No	No	No	No	No	No	No	No	No	No	No	Yes	No	No	2 Disorders		2 Disorders	Yes	3	3 to 4
	Primary Care	79	Over 65 Years	Female	Yes	Yes	No	No	No	No	No	No	No	No	No	No	No	No	No	No	No	2 Disorders		2 Disorders	Yes	3	3 to 4
	Primary Care	42	36-50 Years	Female	Yes	Yes	No	No	No	No	No	No	No	No	No	No	No	No	No	No	No	2 Disorders	Dyslipedeamia	3 Disorders	Yes	4	3 to 4
	Primary Care	45	36-50 Years	Male	Yes	Yes	No	No	No	No	No	No	No	No	No	No	No	No	No	No	No	2 Disorders		2 Disorders	Yes	3	3 to 4
	Primary Care	40	36-50 Years	Female	No	No	No	No	No	No	No	No	No	Yes	No	No	No	No	No	No	No	1 Disorder		1 Disorder	No	3	3 to 4
	Primary Care	66	Over 65 Years	Female	No	Yes	No	No	No	No	No	No	No	No	No	No	No	No	No	Yes	No	2 Disorders		2 Disorders	Yes	3	3 to 4
	Primary Care	69	Over 65 Years	Female	Yes	Yes	No	No	No	No	No	No	No	No	No	No	No	No	No	No	No	2 Disorders		2 Disorders	Yes	3	3 to 4
	Primary Care	53	51-65 Years	Female	No	Yes	No	Yes	No	No	No	No	No	No	No	No	No	No	No	No	No	2 Disorders		2 Disorders	Yes	4	3 to 4
	Primary Care	63	51-65 Years	Female	No	No	No	No	No	No	No	No	Yes	No	No	No	No	No	No	No	No	1 Disorder		1 Disorder	No	3	3 to 4
	Primary Care	78	Over 65 Years	Female	No	No	No	No	No	No	No	No	No	Yes	No	No	No	No	No	No	No	1 Disorder		1 Disorder	No	3	3 to 4
	Primary Care	72	Over 65 Years	Female	No	No	No	No	No	No	No	No	Yes	No	No	No	No	No	No	No	No	1 Disorder		1 Disorder	No	3	3 to 4
	Primary Care	73	Over 65 Years	Female	Yes	No	No	Yes	No	No	No	No	No	No	No	No	No	No	No	No	No	2 Disorders		2 Disorders	Yes	4	3 to 4
	Primary Care	61	51-65 Years	Female	Yes	Yes	No	No	No	No	No	No	No	No	No	No	No	No	No	No	No	2 Disorders		2 Disorders	Yes	3	3 to 4
	Primary Care	58	51-65 Years	Female	Yes	Yes	No	No	No	No	No	No	No	No	No	No	No	No	No	No	No	2 Disorders		2 Disorders	Yes	3	3 to 4
	Primary Care	53	51-65 Years	Female	Yes	Yes	No	Yes	No	No	No	No	No	No	No	No	No	No	No	No	No	3 Disorders		3 Disorders	Yes	3	3 to 4
	Primary Care	34	20-35 Years	Female	No	Yes	No	Yes	No	No	No	No	No	No	No	No	No	No	No	No	No	2 Disorders		2 Disorders	Yes	3	3 to 4
	Primary Care	65	51-65 Years	Female	No	Yes	No	No	No	No	No	Yes	No	No	No	No	No	No	No	No	No	2 Disorders	Dyslipedeamia	3 Disorders	Yes	3	3 to 4
	Primary Care	80	Over 65 Years	Female	Yes	Yes	No	No	No	No	No	No	No	No	No	No	No	No	No	No	No	2 Disorders		2 Disorders	Yes	3	3 to 4
	Primary Care	61	51-65 Years	Female	Yes	Yes	No	No	No	Yes	No	No	Yes	No	No	No	No	No	No	No	No	4 Disorders	Osteoporosis	5 or more disorders	Yes	4	3 to 4
	Primary Care	56	51-65 Years	Female	Yes	No	No	No	No	No	No	No	No	No	No	No	No	No	No	No	No	1 Disorder		1 Disorder	No	3	3 to 4
	Primary Care	70	Over 65 Years	Male	Yes	No	No	No	No	No	No	No	No	No	Yes	No	No	No	No	No	No	2 Disorders		2 Disorders	Yes	3	3 to 4
	Primary Care	70	Over 65 Years	Female	Yes	No	No	No	No	No	No	No	Yes	Yes	No	No	No	No	No	No	No	3 Disorders		3 Disorders	Yes	4	3 to 4
	Primary Care	65	51-65 Years	Female	No	Yes	No	No	No	No	No	No	No	No	No	No	No	No	No	No	No	1 Disorder	Trigerminal neuralgia	2 Disorders	Yes	3	3 to 4
	Primary Care	29	20-35 Years	Female	Yes	No	No	No	No	No	No	No	No	No	No	No	No	No	No	No	No	1 Disorder		1 Disorder	No	4	3 to 4
	Primary Care	53	51-65 Years	Male	Yes	No	No	No	No	No	No	No	Yes	No	No	No	No	No	No	Yes	No	3 Disorders	Rhumatoid arthritis	4 Disorders	Yes	4	3 to 4
	Primary Care	63	51-65 Years	Male	Yes	No	No	No	No	No	No	No	No	No	No	No	No	No	Yes	No	No	2 Disorders		2 Disorders	Yes	3	3 to 4
	Primary Care	78	Over 65 Years	Female	No	No	No	No	No	No	No	No	Yes	No	No	No	No	No	No	Yes	No	2 Disorders		2 Disorders	Yes	3	3 to 4
	Primary Care	75	Over 65 Years	Female	Yes	No	No	No	No	No	No	No	No	Yes	No	No	No	No	No	No	No	2 Disorders		2 Disorders	Yes	3	3 to 4
	Primary Care	63	51-65 Years	Male	Yes	Yes	No	No	No	No	No	No	No	No	No	No	No	No	No	No	No	2 Disorders	Dyslipedeamia	3 Disorders	Yes	4	3 to 4
	Primary Care	72	Over 65 Years	Male	No	Yes	No	No	No	No	No	No	No	No	No	No	No	No	No	No	No	1 Disorder	Fe deficiency anaemia , Dyslipedeamia	3 Disorders	Yes	3	3 to 4
	Primary Care	50	36-50 Years	Male	Yes	No	No	No	No	No	No	No	No	No	No	No	No	No	No	No	No	1 Disorder		1 Disorder	No	3	3 to 4
	Primary Care	61	51-65 Years	Female	Yes	Yes	No	No	No	No	No	No	No	No	No	No	No	No	No	No	No	2 Disorders		2 Disorders	Yes	3	3 to 4
	Primary Care	60	51-65 Years	Female	Yes	Yes	No	No	No	No	No	No	No	No	No	No	No	No	No	No	No	2 Disorders		2 Disorders	Yes	3	3 to 4
	Primary Care	61	51-65 Years	Female	Yes	No	No	No	No	No	No	No	No	No	No	No	No	No	No	No	No	1 Disorder	Dyslipidaemia	2 Disorders	Yes	4	3 to 4
	Tertiary care	65	51-65 Years	Male	Yes	No	No	No	No	No	No	Yes	No	No	No	No	No	No	No	No	No	2 Disorders	Dyslipedeamia ,schizophrenia	4 Disorders	Yes	4	3 to 4
	Tertiary care	65	51-65 Years	Male	No	Yes	No	No	No	No	No	Yes	No	No	No	No	No	No	Yes	No	No	3 Disorders		3 Disorders	Yes	4	3 to 4
	Tertiary care	56	51-65 Years	Male	Yes	No	No	Yes	No	No	No	No	No	No	No	No	No	No	No	No	No	2 Disorders	BPH	3 Disorders	Yes	4	3 to 4
	Tertiary care	75	Over 65 Years	Male	Yes	No	No	No	No	No	No	No	No	No	No	No	No	No	No	No	No	1 Disorder		1 Disorder	No	4	3 to 4
	Tertiary care	79	Over 65 Years	Female	No	Yes	No	No	No	No	No	No	No	No	No	No	No	No	No	No	No	1 Disorder		1 Disorder	No	4	3 to 4
	Tertiary care	45	36-50 Years	Female	No	Yes	No	No	No	No	No	No	No	No	No	No	No	No	No	No	No	1 Disorder		1 Disorder	No	3	3 to 4
	Tertiary care	80	Over 65 Years	Female	Yes	Yes	No	No	No	No	No	No	No	No	No	No	No	No	No	No	No	2 Disorders		2 Disorders	Yes	4	3 to 4
	Tertiary care	58	51-65 Years	Male	Yes	No	No	No	No	No	No	No	No	No	No	No	No	No	No	No	No	1 Disorder	Dyslipidaemia	2 Disorders	Yes	3	3 to 4
	Tertiary care	89	Over 65 Years	Male	Yes	No	No	No	No	No	No	No	No	No	No	No	No	No	No	No	No	1 Disorder		1 Disorder	No	3	3 to 4
	Tertiary care	62	51-65 Years	Male	Yes	Yes	No	No	No	No	No	No	No	No	No	No	No	No	No	No	No	2 Disorders		2 Disorders	Yes	4	3 to 4
	Tertiary care	57	51-65 Years	Male	Yes	Yes	No	No	No	No	No	No	No	No	No	No	No	No	No	No	No	2 Disorders	Dyslipedeamia	3 Disorders	Yes	4	3 to 4
	Tertiary care	53	51-65 Years	Female	Yes	No	No	No	No	No	No	No	No	No	No	No	No	No	No	No	No	1 Disorder		1 Disorder	No	4	3 to 4
	Tertiary care	63	51-65 Years	Female	Yes	No	No	No	No	No	No	No	No	No	No	No	No	No	No	No	No	1 Disorder	Dyslipidaemia	2 Disorders	Yes	4	3 to 4
	Primary Care	45	36-50 Years	Female	Yes	Yes	No	No	No	No	No	No	No	No	No	No	No	No	No	No	No	2 Disorders	Dyslipedeamia	3 Disorders	Yes	3	3 to 4
	Tertiary care	80	Over 65 Years	Male	No	No	No	Yes	No	No	No	No	No	No	No	No	No	No	No	No	No	1 Disorder		1 Disorder	No	3	3 to 4
	Primary Care	75	Over 65 Years	Female	Yes	No	No	No	No	No	No	No	No	No	No	No	No	No	No	No	No	1 Disorder		1 Disorder	No	4	3 to 4
	Tertiary care	76	Over 65 Years	Female	No	Yes	No	No	No	No	No	No	No	No	No	No	No	No	No	No	No	1 Disorder		1 Disorder	No	3	3 to 4
	Primary Care	60	51-65 Years	Male	No	No	No	No	No	No	No	No	No	Yes	No	No	Yes	No	No	No	No	2 Disorders		2 Disorders	Yes	3	3 to 4
	Tertiary care	65	51-65 Years	Female	No	Yes	No	No	No	No	No	No	No	No	No	No	No	No	No	No	No	1 Disorder		1 Disorder	No	3	3 to 4
	Primary Care	46	36-50 Years	Male	No	Yes	No	No	No	No	No	No	No	No	No	No	No	No	No	No	No	1 Disorder		1 Disorder	No	3	3 to 4
	Tertiary care	57	51-65 Years	Male	No	Yes	No	No	No	No	No	No	No	No	No	No	No	No	No	No	No	1 Disorder		1 Disorder	No	3	3 to 4
	Tertiary care	47	36-50 Years	Male	Yes	No	No	No	No	No	No	No	No	No	No	No	No	No	Yes	No	No	2 Disorders		2 Disorders	Yes	4	3 to 4
	Primary Care	70	Over 65 Years	Female	No	No	No	No	No	No	No	No	No	No	Yes	No	No	No	No	No	No	1 Disorder	rhf	2 Disorders	Yes	3	3 to 4
	Tertiary care	67	Over 65 Years	Female	No	Yes	No	No	No	No	No	No	No	No	No	No	No	No	No	No	No	1 Disorder		1 Disorder	No	3	3 to 4
	Tertiary care	69	Over 65 Years	Male	No	No	No	No	No	No	No	No	No	No	No	No	Yes	No	No	No	No	1 Disorder		1 Disorder	No	3	3 to 4
	Primary Care	62	51-65 Years	Female	Yes	No	No	No	No	No	No	No	No	No	No	No	No	No	No	No	No	1 Disorder		1 Disorder	No	4	3 to 4
	Tertiary care	72	Over 65 Years	Female	No	No	No	No	No	No	No	No	No	No	No	No	Yes	No	No	No	No	1 Disorder		1 Disorder	No	4	3 to 4
	Tertiary care	75	Over 65 Years	Female	No	No	No	No	No	No	No	No	No	No	Yes	No	No	No	No	No	No	1 Disorder	? Rhf	2 Disorders	Yes	3	3 to 4
	Primary Care	66	Over 65 Years	Female	No	Yes	No	No	No	No	No	No	No	No	No	No	No	No	No	No	No	1 Disorder		1 Disorder	No	3	3 to 4
	Primary Care	61	51-65 Years	Male	No	No	No	No	No	No	No	No	No	Yes	No	No	No	No	No	No	No	1 Disorder		1 Disorder	No	3	3 to 4
	Tertiary care	74	Over 65 Years	Female	Yes	No	No	No	No	No	No	No	No	No	No	No	No	No	No	No	No	1 Disorder		1 Disorder	No	3	3 to 4
	Tertiary care	57	51-65 Years	Male	Yes	No	No	No	No	No	No	No	No	No	No	No	No	No	No	No	No	1 Disorder		1 Disorder	No	4	3 to 4
	Tertiary care	55	51-65 Years	Male	No	Yes	No	No	No	No	No	No	No	No	No	No	No	No	No	No	No	1 Disorder		1 Disorder	No	3	3 to 4
	Tertiary care	66	Over 65 Years	Male	Yes	No	No	No	No	No	No	Yes	No	No	No	No	No	No	No	No	No	2 Disorders		2 Disorders	Yes	4	3 to 4
	Tertiary care	57	51-65 Years	Male	No	No	No	No	No	No	No	No	Yes	No	No	No	No	No	Yes	No	No	2 Disorders		2 Disorders	Yes	4	3 to 4
	Tertiary care	67	Over 65 Years	Male	Yes	No	No	No	No	No	No	No	No	No	No	No	No	No	No	No	No	1 Disorder		1 Disorder	No	4	3 to 4
	Tertiary care	75	Over 65 Years	Male	No	No	No	No	No	No	No	No	No	No	No	No	No	No	No	Yes	No	1 Disorder		1 Disorder	No	3	3 to 4
	Tertiary care	67	Over 65 Years	Male	No	No	No	No	No	No	No	No	No	No	Yes	No	No	No	No	No	No	1 Disorder	RHF	2 Disorders	Yes	3	3 to 4
	Tertiary care	56	51-65 Years	Male	No	Yes	No	No	No	No	No	No	No	No	No	No	No	No	No	No	No	1 Disorder		1 Disorder	No	3	3 to 4
	Tertiary care	73	Over 65 Years	Female	No	Yes	No	No	No	No	No	No	No	No	No	No	No	No	No	No	No	1 Disorder		1 Disorder	No	3	3 to 4
	Tertiary care	66	Over 65 Years	Female	No	No	No	No	No	No	No	No	No	No	Yes	No	No	No	No	No	No	1 Disorder	right heart failure	2 Disorders	Yes	3	3 to 4
	Tertiary care	49	36-50 Years	Male	Yes	No	No	No	No	No	No	No	No	No	No	No	No	No	Yes	No	No	2 Disorders		2 Disorders	Yes	4	3 to 4
	Tertiary care	72	Over 65 Years	Male	No	No	No	No	No	No	No	No	No	No	Yes	No	No	No	No	No	No	1 Disorder	Possible heart failure	2 Disorders	Yes	3	3 to 4
	Tertiary care	57	51-65 Years	Male	Yes	No	No	No	No	No	No	No	No	No	No	No	No	No	No	No	No	1 Disorder		1 Disorder	No	4	3 to 4
	Tertiary care	56	51-65 Years	Female	Yes	No	No	No	No	No	No	No	No	No	No	No	No	No	No	No	No	1 Disorder		1 Disorder	No	4	3 to 4
	Tertiary care	59	51-65 Years	Male	Yes	No	No	No	No	No	No	No	No	No	No	No	No	No	No	Yes	No	2 Disorders		2 Disorders	Yes	4	3 to 4
	Tertiary care	50	36-50 Years	Male	Yes	No	No	No	No	No	No	No	No	No	No	No	No	No	No	No	No	1 Disorder		1 Disorder	No	3	3 to 4
	Tertiary care	79	Over 65 Years	Male	No	Yes	No	No	No	No	No	No	No	No	No	No	No	No	No	No	No	1 Disorder		1 Disorder	No	3	3 to 4
	Tertiary care	58	51-65 Years	Male	No	Yes	No	No	No	No	No	No	No	No	No	No	No	No	No	No	No	1 Disorder	Osteoporosis	2 Disorders	Yes	4	3 to 4
	Tertiary care	59	51-65 Years	Male	Yes	No	No	No	No	No	No	Yes	No	No	No	No	No	No	No	No	No	2 Disorders		2 Disorders	Yes	4	3 to 4
	Tertiary care	69	Over 65 Years	Male	Yes	Yes	No	No	No	No	No	No	No	No	No	No	No	No	No	No	No	2 Disorders		2 Disorders	Yes	4	3 to 4
	Tertiary care	58	51-65 Years	Male	Yes	No	No	No	No	No	No	No	No	No	No	No	No	No	No	No	No	1 Disorder		1 Disorder	No	3	3 to 4
	Tertiary care	28	20-35 Years	Female	No	No	No	No	No	No	No	No	No	No	No	No	No	No	No	Yes	No	1 Disorder		1 Disorder	No	3	3 to 4
	Tertiary care	67	Over 65 Years	Female	Yes	No	No	No	No	No	No	No	No	No	No	No	No	No	No	No	No	1 Disorder		1 Disorder	No	4	3 to 4
	Tertiary care	58	51-65 Years	Male	No	Yes	No	No	No	No	No	No	No	No	No	No	No	No	No	No	No	1 Disorder		1 Disorder	No	3	3 to 4
	Tertiary care	52	51-65 Years	Male	Yes	No	No	No	No	No	No	No	No	No	No	No	No	No	No	No	No	1 Disorder		1 Disorder	No	4	3 to 4
	Tertiary care	78	Over 65 Years	Male	Yes	Yes	No	No	No	No	No	No	Yes	No	No	No	No	No	No	No	No	3 Disorders		3 Disorders	Yes	3	3 to 4
	Tertiary care	49	36-50 Years	Female	No	No	No	No	No	No	No	No	No	No	Yes	No	No	No	No	No	No	1 Disorder	right heart failure	2 Disorders	Yes	3	3 to 4
	Tertiary care	68	Over 65 Years	Female	No	Yes	No	No	No	No	No	Yes	No	No	No	No	No	No	Yes	No	No	3 Disorders	BPH	4 Disorders	Yes	3	3 to 4
	Tertiary care	49	36-50 Years	Male	Yes	Yes	No	No	No	No	No	No	No	No	No	No	No	No	No	No	No	2 Disorders	Dyslipedeamia	3 Disorders	Yes	3	3 to 4
	Tertiary care	68	Over 65 Years	Female	No	No	No	No	No	No	No	No	Yes	No	No	No	No	No	Yes	No	No	2 Disorders	Mix deficiency anaemia	3 Disorders	Yes	4	3 to 4
	Tertiary care	78	Over 65 Years	Male	Yes	No	No	No	No	No	No	No	No	No	No	No	No	No	No	No	No	1 Disorder		1 Disorder	No	3	3 to 4
	Tertiary care	57	51-65 Years	Male	No	Yes	No	No	No	No	No	No	No	Yes	No	No	No	No	No	No	No	2 Disorders		2 Disorders	Yes	4	3 to 4
	Tertiary care	67	Over 65 Years	Male	Yes	No	No	No	No	No	No	No	No	Yes	No	No	No	No	No	No	No	2 Disorders		2 Disorders	Yes	4	3 to 4
	Tertiary care	49	36-50 Years	Male	Yes	No	No	No	No	No	No	No	No	No	Yes	No	No	No	No	No	No	2 Disorders		2 Disorders	Yes	4	3 to 4
	Tertiary care	48	36-50 Years	Female	No	No	No	No	No	No	No	No	No	No	No	No	Yes	No	No	No	No	1 Disorder		1 Disorder	No	3	3 to 4
	Tertiary care	75	Over 65 Years	Male	No	Yes	No	No	No	No	No	No	No	No	No	No	No	No	No	No	No	1 Disorder		1 Disorder	No	3	3 to 4
	Tertiary care	47	36-50 Years	Male	Yes	No	No	No	No	No	No	No	No	No	No	No	No	No	Yes	No	No	2 Disorders		2 Disorders	Yes	4	3 to 4
	Tertiary care	87	Over 65 Years	Male	No	Yes	No	No	No	Yes	No	No	No	No	No	No	No	No	No	No	No	2 Disorders		2 Disorders	Yes	4	3 to 4
	Tertiary care	78	Over 65 Years	Female	No	Yes	No	No	No	No	No	No	Yes	No	No	No	No	No	No	Yes	No	3 Disorders		3 Disorders	Yes	4	3 to 4
	Tertiary care	78	Over 65 Years	Male	No	No	No	No	No	No	No	No	No	No	Yes	No	No	No	No	No	No	1 Disorder	RHF	2 Disorders	Yes	3	3 to 4
	Tertiary care	67	Over 65 Years	Male	No	No	No	No	No	No	No	No	No	Yes	No	No	No	No	Yes	No	No	2 Disorders		2 Disorders	Yes	4	3 to 4
	Tertiary care	53	51-65 Years	Male	No	Yes	No	No	No	No	No	No	No	No	No	No	No	No	No	No	No	1 Disorder		1 Disorder	No	3	3 to 4
	Tertiary care	52	51-65 Years	Male	Yes	No	No	No	No	No	No	No	No	No	No	No	No	No	No	No	No	1 Disorder		1 Disorder	No	4	3 to 4
	Tertiary care	74	Over 65 Years	Female	Yes	No	No	No	No	No	No	No	No	Yes	No	No	No	No	No	No	No	2 Disorders		2 Disorders	Yes	4	3 to 4
	Tertiary care	72	Over 65 Years	Male	Yes	No	No	No	No	No	No	No	No	No	No	No	No	No	No	No	No	1 Disorder		1 Disorder	No	4	3 to 4
	Tertiary care	58	51-65 Years	Female	No	No	No	No	No	No	No	No	No	No	Yes	No	No	No	No	No	No	1 Disorder	? RHF	2 Disorders	Yes	3	3 to 4
	Tertiary care	78	Over 65 Years	Male	Yes	Yes	No	No	No	No	No	No	No	No	No	No	No	No	No	No	No	2 Disorders		2 Disorders	Yes	4	3 to 4
	Tertiary care	67	Over 65 Years	Male	Yes	No	No	No	No	No	No	No	No	No	No	No	No	No	No	No	No	1 Disorder	Dyslipidaemia	2 Disorders	Yes	3	3 to 4
	Tertiary care	74	Over 65 Years	Male	Yes	Yes	No	No	No	No	No	No	No	No	No	No	No	No	No	No	No	2 Disorders		2 Disorders	Yes	3	3 to 4
	Tertiary care	58	51-65 Years	Female	No	Yes	No	No	No	No	No	No	No	No	No	No	No	No	No	No	No	1 Disorder	BPPV, Dyslipedeamia	3 Disorders	Yes	3	3 to 4
	Tertiary care	76	Over 65 Years	Male	Yes	Yes	No	No	No	No	No	No	No	No	No	No	No	No	No	No	No	2 Disorders		2 Disorders	Yes	4	3 to 4
	Tertiary care	65	51-65 Years	Female	Yes	Yes	No	No	No	No	No	No	No	No	No	No	Yes	No	No	No	No	3 Disorders		3 Disorders	Yes	3	3 to 4
	Tertiary care	48	36-50 Years	Female	Yes	No	No	No	No	No	No	No	No	No	No	No	No	No	No	No	No	1 Disorder		1 Disorder	No	3	3 to 4
	Tertiary care	54	51-65 Years	Female	No	Yes	No	No	No	No	No	No	No	No	No	No	No	No	No	No	No	1 Disorder		1 Disorder	No	3	3 to 4
	Tertiary care	68	Over 65 Years	Male	Yes	Yes	No	No	No	No	No	No	No	No	No	No	No	No	No	No	No	2 Disorders	Dyslipedeamia	3 Disorders	Yes	4	3 to 4
	Tertiary care	53	51-65 Years	Female	No	Yes	No	No	No	No	No	No	No	No	No	No	No	No	No	No	No	1 Disorder		1 Disorder	No	3	3 to 4
	Tertiary care	52	51-65 Years	Male	Yes	No	No	No	No	No	No	No	No	No	No	No	No	No	No	No	No	1 Disorder		1 Disorder	No	3	3 to 4
	Tertiary care	47	36-50 Years	Male	No	Yes	No	No	No	No	No	No	No	Yes	No	No	No	No	Yes	No	No	3 Disorders	Dyslipedeamia	4 Disorders	Yes	3	3 to 4
	Tertiary care	77	Over 65 Years	Male	Yes	Yes	No	No	No	No	No	No	No	No	No	No	No	No	No	No	No	2 Disorders		2 Disorders	Yes	3	3 to 4
	Tertiary care	61	51-65 Years	Male	No	No	No	No	No	No	No	No	No	Yes	No	No	No	No	No	No	No	1 Disorder	Dyslipidaemia	2 Disorders	Yes	3	3 to 4
	Tertiary care	43	36-50 Years	Female	Yes	Yes	No	No	No	No	No	No	No	No	No	No	No	No	No	No	No	2 Disorders	Dyslipedeamia	3 Disorders	Yes	4	3 to 4
	Tertiary care	55	51-65 Years	Male	No	No	No	No	No	No	No	No	Yes	No	No	No	No	No	No	No	No	1 Disorder	Dyslipidaemia	2 Disorders	Yes	3	3 to 4
	Tertiary care	78	Over 65 Years	Male	No	Yes	No	No	No	No	No	No	No	Yes	No	No	No	No	No	No	No	2 Disorders	Dyslipedeamia	3 Disorders	Yes	3	3 to 4
	Tertiary care	64	51-65 Years	Female	Yes	Yes	No	No	No	No	No	No	No	No	No	No	No	No	No	No	No	2 Disorders		2 Disorders	Yes	3	3 to 4
	Tertiary care	63	51-65 Years	Male	Yes	No	No	No	No	No	No	No	No	No	No	No	No	No	No	No	No	1 Disorder	Dyslipidaemia	2 Disorders	Yes	3	3 to 4
	Tertiary care	37	36-50 Years	Female	Yes	Yes	No	No	No	No	No	No	No	No	No	No	No	No	No	No	No	2 Disorders		2 Disorders	Yes	3	3 to 4
	Tertiary care	48	36-50 Years	Male	Yes	No	No	No	No	No	No	No	No	No	No	No	No	No	No	No	No	1 Disorder		1 Disorder	No	3	3 to 4
	Tertiary care	61	51-65 Years	Male	Yes	Yes	No	No	No	No	No	No	No	No	No	No	No	No	No	No	No	2 Disorders	Dyslipedeamia	3 Disorders	Yes	4	3 to 4
	Tertiary care	63	51-65 Years	Male	Yes	Yes	No	Yes	No	No	No	No	No	No	No	No	No	No	No	No	No	3 Disorders	Dyslipedeamia	4 Disorders	Yes	4	3 to 4
	Tertiary care	59	51-65 Years	Female	Yes	Yes	No	Yes	No	No	No	No	No	No	No	No	No	No	No	No	No	3 Disorders	Dyslipedeamia	4 Disorders	Yes	3	3 to 4
	Tertiary care	52	51-65 Years	Male	Yes	No	No	No	No	No	No	No	Yes	No	No	No	No	No	No	Yes	No	3 Disorders	Dyslipedeamia	4 Disorders	Yes	3	3 to 4
	Tertiary care	29	20-35 Years	Female	Yes	No	No	No	No	No	No	No	Yes	No	No	No	No	No	No	No	No	2 Disorders	Osteoporosis	3 Disorders	Yes	4	3 to 4
	Tertiary care	64	51-65 Years	Male	No	Yes	No	No	No	No	No	No	No	No	No	No	Yes	No	No	No	No	2 Disorders		2 Disorders	Yes	3	3 to 4
	Tertiary care	58	51-65 Years	Male	No	No	No	No	No	No	No	No	Yes	No	No	No	No	No	No	No	No	1 Disorder	Osteoporosis	2 Disorders	Yes	4	3 to 4
	Tertiary care	57	51-65 Years	Female	No	Yes	No	No	No	No	No	No	Yes	No	No	No	No	No	No	No	No	2 Disorders		2 Disorders	Yes	4	3 to 4
	Tertiary care	53	51-65 Years	Male	No	No	No	No	No	No	No	No	Yes	No	No	No	No	No	No	No	No	1 Disorder	Dyslipidaemia	2 Disorders	Yes	4	3 to 4
	Tertiary care	79	Over 65 Years	Male	No	Yes	No	No	No	No	No	No	No	No	No	No	No	No	No	No	No	1 Disorder		1 Disorder	No	4	3 to 4
	Tertiary care	53	51-65 Years	Male	Yes	Yes	No	No	No	No	No	No	No	No	No	No	No	No	No	No	No	2 Disorders		2 Disorders	Yes	3	3 to 4
	Tertiary care	64	51-65 Years	Male	Yes	No	No	No	No	No	No	No	Yes	No	No	No	No	No	No	No	No	2 Disorders	fe deficiency anaemia	3 Disorders	Yes	3	3 to 4
	Tertiary care	55	51-65 Years	Male	No	Yes	No	No	No	No	No	No	Yes	No	No	No	No	No	No	No	No	2 Disorders		2 Disorders	Yes	3	3 to 4
	Tertiary care	54	51-65 Years	Male	Yes	Yes	No	No	No	No	No	No	No	No	No	No	No	No	No	No	No	2 Disorders		2 Disorders	Yes	4	3 to 4
	Tertiary care	66	Over 65 Years	Male	Yes	Yes	No	No	No	No	No	No	No	No	No	No	No	No	No	No	No	2 Disorders		2 Disorders	Yes	3	3 to 4
	Tertiary care	68	Over 65 Years	Female	No	Yes	No	No	No	No	No	No	No	Yes	No	No	No	No	No	No	No	2 Disorders		2 Disorders	Yes	3	3 to 4
	Tertiary care	47	36-50 Years	Male	Yes	Yes	No	Yes	No	No	No	No	No	Yes	No	No	No	No	No	No	No	4 Disorders		4 Disorders	Yes	4	3 to 4
	Tertiary care	57	51-65 Years	Prefer not to say	Yes	No	No	No	No	No	No	No	No	No	No	No	No	No	No	No	No	1 Disorder		1 Disorder	No	3	3 to 4
	Tertiary care	65	51-65 Years	Male	Yes	Yes	No	Yes	No	No	No	No	No	No	No	No	No	No	No	No	No	3 Disorders		3 Disorders	Yes	4	3 to 4
	Tertiary care	69	Over 65 Years	Female	Yes	No	No	No	No	No	No	No	No	Yes	No	No	No	No	No	No	No	2 Disorders		2 Disorders	Yes	3	3 to 4
	Tertiary care	54	51-65 Years	Female	Yes	Yes	No	No	No	No	No	No	No	No	No	No	No	No	No	No	No	2 Disorders		2 Disorders	Yes	3	3 to 4
	Tertiary care	64	51-65 Years	Female	No	Yes	No	No	No	No	No	No	No	No	No	No	No	No	No	No	No	1 Disorder	Dyslipidaemia	2 Disorders	Yes	3	3 to 4
	Tertiary care	59	51-65 Years	Male	Yes	Yes	No	No	No	No	No	No	No	No	No	No	No	No	No	No	No	2 Disorders		2 Disorders	Yes	3	3 to 4
	Tertiary care	63	51-65 Years	Male	No	Yes	No	Yes	No	No	No	No	No	No	No	No	No	No	No	No	No	2 Disorders	Dyslipidemia	3 Disorders	Yes	4	3 to 4
	Tertiary care	69	Over 65 Years	Female	Yes	Yes	No	No	No	No	No	No	No	No	No	No	No	No	No	No	No	2 Disorders		2 Disorders	Yes	3	3 to 4
	Tertiary care	42	36-50 Years	Female	No	No	No	No	No	No	No	Yes	No	No	No	No	No	No	No	No	No	1 Disorder		1 Disorder	No	4	3 to 4
	Tertiary care	41	36-50 Years	Male	Yes	No	No	No	No	No	No	No	No	No	No	No	No	No	No	No	No	1 Disorder		1 Disorder	No	3	3 to 4
	Tertiary care	47	36-50 Years	Male	Yes	No	No	No	No	No	No	No	No	No	No	No	No	No	Yes	No	No	2 Disorders	dyslipidemia	3 Disorders	Yes	4	3 to 4
	Tertiary care	65	51-65 Years	Female	Yes	No	No	No	No	No	No	No	No	No	No	No	No	No	No	No	No	1 Disorder	Dyslipidaemia	2 Disorders	Yes	3	3 to 4
	Tertiary care	61	51-65 Years	Male	No	No	No	No	No	No	No	No	No	No	No	No	No	No	Yes	Yes	No	2 Disorders	hyperlipidimia	3 Disorders	Yes	3	3 to 4
	Tertiary care	55	51-65 Years	Male	Yes	Yes	No	No	No	No	No	Yes	No	No	No	No	No	No	No	No	No	3 Disorders		3 Disorders	Yes	4	3 to 4
	Tertiary care	48	36-50 Years	Male	Yes	Yes	No	No	No	No	No	No	No	No	No	No	No	No	No	No	No	2 Disorders		2 Disorders	Yes	4	3 to 4
	Tertiary care	31	20-35 Years	Female	Yes	No	No	No	No	No	No	No	No	No	No	No	No	No	No	No	No	1 Disorder		1 Disorder	No	3	3 to 4
	Tertiary care	72	Over 65 Years	Female	Yes	No	No	No	No	No	No	No	No	No	No	No	No	No	No	No	No	1 Disorder	Dyslipidaemia	2 Disorders	Yes	4	3 to 4
	Tertiary care	76	Over 65 Years	Male	Yes	No	No	No	No	No	No	No	No	Yes	No	No	No	No	Yes	No	No	3 Disorders		3 Disorders	Yes	3	3 to 4
	Tertiary care	49	36-50 Years	Male	Yes	Yes	No	No	No	No	No	No	No	No	No	No	No	No	No	No	No	2 Disorders		2 Disorders	Yes	4	3 to 4
	Tertiary care	69	Over 65 Years	Female	No	No	No	No	No	No	No	No	No	No	No	No	No	No	No	Yes	No	1 Disorder		1 Disorder	No	3	3 to 4
	Tertiary care	58	51-65 Years	Male	Yes	No	No	No	No	No	No	No	No	No	No	No	No	No	No	No	No	1 Disorder		1 Disorder	No	3	3 to 4
	Tertiary care	58	51-65 Years	Female	No	Yes	Yes	No	No	No	No	No	No	No	No	No	No	No	No	No	No	2 Disorders	Osteoporosis	3 Disorders	Yes	3	3 to 4
	Tertiary care	78	Over 65 Years	Female	No	No	No	No	No	No	No	Yes	Yes	No	No	No	No	No	No	No	No	2 Disorders		2 Disorders	Yes	3	3 to 4
	Tertiary care	54	51-65 Years	Female	No	No	No	No	No	No	No	No	Yes	No	No	No	No	No	No	No	No	1 Disorder		1 Disorder	No	3	3 to 4
	Tertiary care	52	51-65 Years	Male	No	No	No	No	No	No	No	No	Yes	No	No	No	No	No	No	No	No	1 Disorder		1 Disorder	No	4	3 to 4
	Tertiary care	49	36-50 Years	Male	Yes	Yes	No	No	No	No	No	No	No	No	No	No	No	No	No	No	No	2 Disorders		2 Disorders	Yes	3	3 to 4
	Tertiary care	58	51-65 Years	Female	Yes	No	No	No	No	No	No	No	No	No	No	No	No	No	No	No	No	1 Disorder	Dyslipidaemia	2 Disorders	Yes	3	3 to 4
	Tertiary care	39	36-50 Years	Female	Yes	No	No	No	No	No	No	No	No	No	No	No	No	No	No	No	No	1 Disorder	Dyslipidaemia	2 Disorders	Yes	3	3 to 4
	Tertiary care	66	Over 65 Years	Male	Yes	Yes	No	No	No	No	No	No	No	No	No	No	No	No	Yes	No	No	3 Disorders		3 Disorders	Yes	4	3 to 4
	Tertiary care	55	51-65 Years	Male	Yes	Yes	No	No	No	No	No	No	No	No	No	No	No	No	No	No	No	2 Disorders		2 Disorders	Yes	3	3 to 4
	Tertiary care	68	Over 65 Years	Male	Yes	Yes	No	No	No	No	No	No	No	No	No	No	No	No	No	No	No	2 Disorders	dyslipidemia	3 Disorders	Yes	3	3 to 4
	Tertiary care	61	51-65 Years	Male	No	Yes	No	No	No	No	No	No	No	No	No	No	No	No	No	No	No	1 Disorder		1 Disorder	No	3	3 to 4
	Tertiary care	53	51-65 Years	Male	Yes	Yes	No	No	No	No	No	No	No	No	No	No	No	No	Yes	No	Yes	4 Disorders		4 Disorders	Yes	4	3 to 4
	Tertiary care	58	51-65 Years	Female	Yes	Yes	No	No	No	No	No	No	No	No	No	No	No	No	No	No	No	2 Disorders		2 Disorders	Yes	4	3 to 4
	Tertiary care	65	51-65 Years	Male	Yes	Yes	No	No	No	No	No	No	No	No	No	No	No	No	No	No	No	2 Disorders	dyslipidemia	3 Disorders	Yes	3	3 to 4
	Primary Care	68	Over 65 Years	Male	No	Yes	No	No	No	No	No	No	No	No	No	No	No	No	No	No	No	1 Disorder		1 Disorder	No	4	3 to 4
	Tertiary care	55	51-65 Years	Female	No	Yes	No	No	No	No	No	No	No	No	No	No	No	No	No	No	No	1 Disorder	Dyslipedeamia ,osteoporosis	3 Disorders	Yes	3	3 to 4
	Primary Care	57	51-65 Years	Female	Yes	Yes	No	No	No	No	No	No	No	No	No	No	No	No	No	No	No	2 Disorders	BPH,	3 Disorders	Yes	3	3 to 4
	Tertiary care	52	51-65 Years	Female	No	No	No	No	No	No	No	No	No	No	No	No	No	No	No	Yes	No	1 Disorder	Dyslipidaemia	2 Disorders	Yes	3	3 to 4
	Tertiary care	34	20-35 Years	Female	Yes	No	No	No	No	No	No	No	No	No	No	No	No	No	No	No	No	1 Disorder		1 Disorder	No	4	3 to 4
	Tertiary care	47	36-50 Years	Male	Yes	No	No	No	No	No	No	No	No	No	No	No	No	No	No	Yes	No	2 Disorders		2 Disorders	Yes	4	3 to 4
	Tertiary care	77	Over 65 Years	Male	Yes	No	No	No	No	No	No	No	No	No	No	No	No	No	No	No	No	1 Disorder		1 Disorder	No	3	3 to 4
	Tertiary care	57	51-65 Years	Male	Yes	Yes	No	No	No	No	No	No	No	No	No	No	No	No	No	No	No	2 Disorders	Dyslipidemia	3 Disorders	Yes	3	3 to 4
	Tertiary care	54	51-65 Years	Male	Yes	Yes	No	No	No	No	No	No	No	No	No	No	No	No	No	No	No	2 Disorders		2 Disorders	Yes	4	3 to 4
	Tertiary care	66	Over 65 Years	Male	Yes	No	No	No	No	No	No	No	No	No	No	No	No	No	No	No	No	1 Disorder		1 Disorder	No	3	3 to 4
	Primary Care	53	51-65 Years	Female	No	Yes	No	No	No	No	No	No	No	No	No	No	No	No	No	No	No	1 Disorder		1 Disorder	No	3	3 to 4
	Primary Care	69	Over 65 Years	Male	No	Yes	No	No	No	No	No	No	No	No	No	No	No	No	No	No	No	1 Disorder		1 Disorder	No	3	3 to 4
	Primary Care	63	51-65 Years	Female	No	Yes	No	No	No	No	No	No	No	No	No	No	No	No	No	No	No	1 Disorder		1 Disorder	No	3	3 to 4
	Primary Care	65	51-65 Years	Female	Yes	No	No	No	No	No	No	No	No	No	No	No	No	No	No	No	Yes	2 Disorders	Portal gastropathy	3 Disorders	Yes	3	3 to 4
	Primary Care	69	Over 65 Years	Female	Yes	No	No	No	No	No	No	No	No	No	No	No	No	No	No	No	No	1 Disorder	Dyslipidaemia	2 Disorders	Yes	3	3 to 4
	Primary Care	51	51-65 Years	Female	Yes	Yes	No	Yes	No	No	No	No	No	No	No	No	No	No	No	No	No	3 Disorders		3 Disorders	Yes	3	3 to 4
	Primary Care	70	Over 65 Years	Female	Yes	No	No	No	No	No	No	No	No	No	No	No	No	No	No	No	No	1 Disorder	Dyslipidaemia	2 Disorders	Yes	3	3 to 4
	Primary Care	31	20-35 Years	Female	Yes	No	No	No	No	No	No	No	No	No	No	No	No	No	Yes	No	No	2 Disorders	Dyslipidemia	3 Disorders	Yes	3	3 to 4
	Tertiary care	56	51-65 Years	Male	Yes	No	No	No	No	No	No	No	No	No	No	No	No	No	No	No	No	1 Disorder	Dyslipidaemia	2 Disorders	Yes	3	3 to 4
	Tertiary care	68	Over 65 Years	Female	Yes	No	No	Yes	No	No	No	No	No	No	No	No	No	No	No	No	No	2 Disorders		2 Disorders	Yes	3	3 to 4
	Tertiary care	49	36-50 Years	Female	No	No	No	No	No	No	No	No	Yes	No	No	No	No	No	No	No	No	1 Disorder		1 Disorder	No	3	3 to 4
	Tertiary care	35	20-35 Years	Female	Yes	No	No	No	No	No	No	No	No	No	No	No	No	No	No	No	No	1 Disorder	Dyslipidaemia	2 Disorders	Yes	3	3 to 4
	Tertiary care	62	51-65 Years	Male	Yes	Yes	No	No	No	No	No	No	No	No	No	No	No	No	No	No	No	2 Disorders	Dyslipidemia	3 Disorders	Yes	3	3 to 4
	Tertiary care	49	36-50 Years	Male	Yes	Yes	No	Yes	No	No	No	No	No	No	No	No	No	No	No	No	No	3 Disorders		3 Disorders	Yes	3	3 to 4
	Tertiary care	59	51-65 Years	Male	Yes	Yes	No	No	No	No	No	No	Yes	No	No	No	No	No	No	No	No	3 Disorders	Dyslipidemia	4 Disorders	Yes	3	3 to 4
	Tertiary care	69	Over 65 Years	Male	Yes	No	No	Yes	No	No	No	No	No	No	No	No	No	No	No	No	No	2 Disorders		2 Disorders	Yes	4	3 to 4
	Tertiary care	58	51-65 Years	Female	Yes	No	No	No	No	No	No	No	No	No	No	No	No	No	No	No	No	1 Disorder		1 Disorder	No	3	3 to 4
	Tertiary care	55	51-65 Years	Female	Yes	Yes	No	Yes	No	No	No	No	No	No	No	No	No	No	No	No	No	3 Disorders	Dyslipidemia	4 Disorders	Yes	3	3 to 4
	Tertiary care	58	51-65 Years	Male	Yes	Yes	No	Yes	No	No	No	No	No	No	No	No	No	No	No	No	No	3 Disorders		3 Disorders	Yes	4	3 to 4
	Tertiary care	77	Over 65 Years	Male	No	Yes	No	No	No	No	No	No	No	No	No	No	No	No	No	No	No	1 Disorder		1 Disorder	No	3	3 to 4
	Tertiary care	27	20-35 Years	Male	Yes	Yes	No	No	No	No	No	No	No	No	No	No	No	No	No	No	No	2 Disorders	Dyslipedeamia	3 Disorders	Yes	4	3 to 4
	Tertiary care	36	36-50 Years	Female	No	Yes	No	No	No	No	No	No	Yes	No	No	No	No	No	No	No	No	2 Disorders		2 Disorders	Yes	4	3 to 4
	Tertiary care	49	36-50 Years	Male	Yes	Yes	No	No	No	No	No	No	No	No	No	No	No	No	No	No	No	2 Disorders		2 Disorders	Yes	3	3 to 4
	Tertiary care	78	Over 65 Years	Male	No	Yes	No	Yes	No	No	No	No	No	No	No	No	No	No	No	No	No	2 Disorders		2 Disorders	Yes	3	3 to 4
	Tertiary care	74	Over 65 Years	Male	No	No	No	No	No	No	No	No	Yes	No	No	No	No	No	No	Yes	No	2 Disorders		2 Disorders	Yes	3	3 to 4
	Tertiary care	57	51-65 Years	Female	Yes	No	No	No	Yes	No	No	No	No	No	No	No	No	No	No	No	No	2 Disorders	Dyslipedeamia	3 Disorders	Yes	4	3 to 4
	Tertiary care	58	51-65 Years	Male	Yes	No	No	No	No	No	No	No	Yes	Yes	No	No	No	No	No	No	No	3 Disorders	Dyslipedeamia	4 Disorders	Yes	4	3 to 4
	Tertiary care	66	Over 65 Years	Male	No	No	No	No	No	No	No	No	Yes	No	No	No	No	No	No	No	No	1 Disorder	Osteoporosis	2 Disorders	Yes	3	3 to 4
	Tertiary care	63	51-65 Years	Male	No	Yes	Yes	No	No	No	No	No	No	No	No	No	No	No	No	No	No	2 Disorders	CA uterus	3 Disorders	Yes	3	3 to 4
	Tertiary care	46	36-50 Years	Female	Yes	Yes	No	No	No	No	No	No	No	No	No	No	No	No	No	No	No	2 Disorders		2 Disorders	Yes	3	3 to 4
	Tertiary care	73	Over 65 Years	Male	No	Yes	No	No	No	No	No	No	Yes	No	No	No	No	No	No	No	No	2 Disorders	Dyslipedeamia	3 Disorders	Yes	4	3 to 4
	Tertiary care	57	51-65 Years	Female	No	No	No	No	No	No	No	No	No	No	No	No	No	No	No	No	No	2 Disorders	Osteoporosis ,dyslipedeamia	4 Disorders	Yes	4	3 to 4
	Tertiary care	49	36-50 Years	Male	No	Yes	No	No	No	No	No	No	No	No	No	No	No	No	Yes	No	No	2 Disorders	Dyslipedeamia	3 Disorders	Yes	3	3 to 4
	Tertiary care	67	Over 65 Years	Male	No	Yes	No	No	No	No	No	No	No	No	No	No	No	No	No	No	No	1 Disorder	Dyslipidaemia	2 Disorders	Yes	4	3 to 4
	Tertiary care	58	51-65 Years	Male	No	No	No	No	No	No	No	Yes	No	Yes	No	No	No	No	No	No	No	2 Disorders	Dyslipedeamia	3 Disorders	Yes	3	3 to 4
	Tertiary care	87	Over 65 Years	Female	Yes	Yes	No	No	No	No	No	No	Yes	No	No	No	No	No	No	No	No	3 Disorders	Dyslipedeamia	4 Disorders	Yes	4	3 to 4
	Tertiary care	76	Over 65 Years	Male	Yes	Yes	No	No	No	No	No	No	Yes	No	No	No	No	No	No	No	No	3 Disorders	Dyslipedeamia	4 Disorders	Yes	3	3 to 4
	Tertiary care	65	51-65 Years	Male	No	Yes	No	No	Yes	No	No	No	No	No	No	No	No	No	No	No	No	2 Disorders		2 Disorders	Yes	4	3 to 4
	Tertiary care	68	Over 65 Years	Male	No	Yes	No	No	No	No	No	No	No	No	No	No	No	No	No	No	No	1 Disorder		1 Disorder	No	3	3 to 4
	Tertiary care	69	Over 65 Years	Male	Yes	Yes	No	No	No	No	No	No	No	No	No	No	No	No	No	No	No	2 Disorders		2 Disorders	Yes	4	3 to 4
	Tertiary care	64	51-65 Years	Female	Yes	No	No	No	No	No	No	No	No	No	No	No	No	No	Yes	No	No	2 Disorders		2 Disorders	Yes	4	3 to 4
	Tertiary care	55	51-65 Years	Female	No	No	No	No	Yes	No	No	No	No	No	No	No	No	No	No	No	No	1 Disorder	Rhumatic valvulor carditis	2 Disorders	Yes	4	3 to 4
	Tertiary care	62	51-65 Years	Female	Yes	Yes	No	No	No	No	No	No	No	No	No	No	No	No	No	No	No	2 Disorders		2 Disorders	Yes	4	3 to 4
	Tertiary care	42	36-50 Years	Female	Yes	No	No	No	No	No	No	No	Yes	No	No	No	No	No	No	No	No	2 Disorders		2 Disorders	Yes	3	3 to 4
	Tertiary care	37	36-50 Years	Male	No	Yes	No	No	No	No	No	No	No	No	No	No	No	No	No	No	No	1 Disorder	Dyslipidaemia	2 Disorders	Yes	4	3 to 4
	Tertiary care	44	36-50 Years	Male	Yes	Yes	No	No	No	No	No	No	No	No	No	No	No	No	No	No	No	2 Disorders	Dyslipedeamia	3 Disorders	Yes	3	3 to 4
	Tertiary care	59	51-65 Years	Male	Yes	No	No	No	No	No	No	Yes	No	No	No	No	No	No	No	No	No	2 Disorders		2 Disorders	Yes	3	3 to 4
	Tertiary care	64	51-65 Years	Female	Yes	Yes	No	No	No	No	No	No	No	Yes	No	No	No	No	No	No	No	3 Disorders	Dyslipedeamia	4 Disorders	Yes	3	3 to 4
	Tertiary care	49	36-50 Years	Female	Yes	No	No	No	No	No	No	No	Yes	No	No	No	No	No	No	No	No	2 Disorders		2 Disorders	Yes	3	3 to 4
	Tertiary care	38	36-50 Years	Male	Yes	No	No	No	No	No	No	No	No	No	No	No	No	No	No	No	No	1 Disorder	Dyslipidaemia	2 Disorders	Yes	3	3 to 4
	Tertiary care	54	51-65 Years	Male	Yes	No	No	No	No	No	No	No	No	No	No	No	No	No	No	No	No	1 Disorder		1 Disorder	No	3	3 to 4
	Tertiary care	84	Over 65 Years	Male	Yes	No	No	No	No	No	No	No	No	Yes	No	No	No	No	No	No	No	2 Disorders		2 Disorders	Yes	4	3 to 4
	Tertiary care	58	51-65 Years	Male	Yes	No	No	No	No	No	No	No	No	No	No	No	No	No	No	Yes	No	2 Disorders		2 Disorders	Yes	4	3 to 4
	Tertiary care	53	51-65 Years	Male	No	No	No	No	No	No	No	No	No	No	Yes	No	No	No	No	No	No	1 Disorder	Possible heart failure	2 Disorders	Yes	4	3 to 4
	Tertiary care	75	Over 65 Years	Male	Yes	No	No	No	No	No	No	No	No	Yes	No	No	No	No	No	No	No	2 Disorders		2 Disorders	Yes	4	3 to 4
	Tertiary care	62	51-65 Years	Female	No	No	No	No	No	No	No	No	No	Yes	No	No	No	No	No	No	No	1 Disorder		1 Disorder	No	3	3 to 4
	Tertiary care	65	51-65 Years	Female	No	No	No	No	No	No	No	No	No	No	No	No	No	No	No	No	Yes	1 Disorder		1 Disorder	No	4	3 to 4
	Tertiary care	47	36-50 Years	Male	No	No	No	No	No	No	No	No	No	No	Yes	No	No	No	No	No	No	1 Disorder	Possible heart failure	2 Disorders	Yes	3	3 to 4
	Tertiary care	53	51-65 Years	Female	Yes	Yes	No	No	No	No	No	No	No	No	No	No	No	No	No	No	No	2 Disorders		2 Disorders	Yes	4	3 to 4
	Tertiary care	59	51-65 Years	Male	Yes	No	No	No	No	No	No	No	No	No	No	No	No	No	No	No	No	1 Disorder		1 Disorder	No	4	3 to 4
	Tertiary care	29	20-35 Years	Female	No	Yes	No	No	No	No	No	No	No	No	No	No	No	No	No	No	No	1 Disorder		1 Disorder	No	3	3 to 4
	Tertiary care	52	51-65 Years	Male	Yes	No	No	No	No	No	No	No	No	No	No	No	No	No	No	No	No	1 Disorder		1 Disorder	No	4	3 to 4
	Tertiary care	51	51-65 Years	Male	No	No	No	No	No	No	No	No	No	Yes	No	No	No	No	No	No	No	1 Disorder		1 Disorder	No	3	3 to 4
	Tertiary care	82	Over 65 Years	Male	Yes	No	No	No	No	No	No	No	No	No	No	No	No	No	No	No	No	1 Disorder		1 Disorder	No	3	3 to 4
	Tertiary care	49	36-50 Years	Female	Yes	No	No	No	No	No	No	No	No	No	No	No	No	No	No	No	No	1 Disorder		1 Disorder	No	4	3 to 4
	Primary Care	58	51-65 Years	Female	No	No	No	No	No	No	No	No	No	No	No	No	Yes	No	No	No	No	1 Disorder		1 Disorder	No	3	3 to 4
	Primary Care	67	Over 65 Years	Female	Yes	No	No	No	No	No	No	No	No	No	No	No	No	No	No	No	No	1 Disorder		1 Disorder	No	3	3 to 4
	Primary Care	49	36-50 Years	Male	Yes	No	No	No	No	No	No	No	No	No	No	No	No	No	No	No	No	1 Disorder		1 Disorder	No	3	3 to 4
	Primary Care	68	Over 65 Years	Male	Yes	No	No	No	No	No	No	No	No	No	No	No	No	No	No	No	No	1 Disorder		1 Disorder	No	3	3 to 4
	Primary Care	62	51-65 Years	Female	Yes	No	No	No	No	No	No	No	No	No	Yes	No	No	No	No	No	No	2 Disorders		2 Disorders	Yes	4	3 to 4
	Primary Care	66	Over 65 Years	Female	Yes	Yes	No	No	No	No	No	No	No	No	No	No	No	No	No	No	No	2 Disorders		2 Disorders	Yes	4	3 to 4
	Primary Care	81	Over 65 Years	Male	Yes	Yes	No	No	No	No	No	No	No	No	No	No	No	No	No	No	No	2 Disorders		2 Disorders	Yes	4	3 to 4
	Primary Care	76	Over 65 Years	Female	Yes	Yes	No	No	No	No	No	No	No	No	No	No	No	No	No	No	No	2 Disorders		2 Disorders	Yes	4	3 to 4
	Primary Care	73	Over 65 Years	Female	Yes	Yes	No	No	No	No	No	No	No	No	No	No	No	No	No	No	No	2 Disorders		2 Disorders	Yes	4	3 to 4
	Primary Care	56	51-65 Years	Female	No	Yes	No	No	No	No	No	No	No	No	No	No	No	No	Yes	No	No	2 Disorders		2 Disorders	Yes	3	3 to 4
	Primary Care	68	Over 65 Years	Female	No	No	No	No	No	No	No	No	No	No	Yes	No	No	No	No	No	No	1 Disorder	right heart failure	2 Disorders	Yes	4	3 to 4
	Primary Care	66	Over 65 Years	Female	No	No	No	No	No	No	No	No	Yes	No	No	No	No	No	No	No	No	1 Disorder		1 Disorder	No	3	3 to 4
	Primary Care	60	51-65 Years	Female	No	No	No	No	No	No	No	No	No	No	Yes	No	No	No	No	No	No	1 Disorder	right heart failure	2 Disorders	Yes	4	3 to 4
	Primary Care	60	51-65 Years	Male	Yes	No	No	No	No	No	No	No	No	No	No	No	No	No	No	Yes	No	2 Disorders		2 Disorders	Yes	4	3 to 4
	Primary Care	61	51-65 Years	Female	No	No	No	No	No	No	No	No	No	Yes	No	No	No	No	No	No	No	1 Disorder		1 Disorder	No	3	3 to 4
	Primary Care	66	Over 65 Years	Male	Yes	No	No	No	No	No	No	No	No	No	No	No	No	No	No	No	No	1 Disorder		1 Disorder	No	4	3 to 4
	Primary Care	73	Over 65 Years	Male	Yes	No	No	No	No	No	No	No	No	No	No	No	No	No	No	No	No	1 Disorder		1 Disorder	No	3	3 to 4
	Primary Care	61	51-65 Years	Female	No	No	No	No	No	No	No	No	No	Yes	No	No	No	No	No	No	No	1 Disorder		1 Disorder	No	3	3 to 4
	Primary Care	47	36-50 Years	Female	No	No	No	No	No	No	No	No	Yes	No	No	No	No	No	No	No	No	1 Disorder		1 Disorder	No	4	3 to 4
	Primary Care	62	51-65 Years	Female	No	No	No	No	No	No	No	No	No	No	No	No	Yes	No	No	No	No	1 Disorder		1 Disorder	No	3	3 to 4
	Primary Care	70	Over 65 Years	Female	No	Yes	No	No	No	No	No	No	No	No	No	No	No	No	No	No	No	1 Disorder		1 Disorder	No	3	3 to 4
	Primary Care	69	Over 65 Years	Male	No	No	No	No	No	No	No	No	No	No	No	No	Yes	No	No	No	No	1 Disorder		1 Disorder	No	3	3 to 4
	Primary Care	62	51-65 Years	Female	No	No	No	No	No	No	No	No	No	Yes	No	No	No	No	No	No	No	1 Disorder		1 Disorder	No	3	3 to 4
	Primary Care	72	Over 65 Years	Female	No	No	No	No	No	No	No	No	No	No	Yes	No	No	No	No	No	No	1 Disorder	RHF	2 Disorders	Yes	4	3 to 4
	Primary Care	71	Over 65 Years	Female	No	No	No	No	No	No	No	No	No	No	No	No	No	No	Yes	No	No	1 Disorder		1 Disorder	No	3	3 to 4
	Primary Care	74	Over 65 Years	Female	No	Yes	No	No	No	No	No	No	No	No	No	No	No	No	No	No	No	1 Disorder		1 Disorder	No	3	3 to 4
	Primary Care	51	51-65 Years	Male	Yes	No	No	No	No	No	No	No	No	No	No	No	No	No	No	No	No	1 Disorder		1 Disorder	No	4	3 to 4
	Primary Care	31	20-35 Years	Female	No	No	No	No	No	No	No	No	No	No	No	No	Yes	No	No	No	No	1 Disorder		1 Disorder	No	3	3 to 4
	Primary Care	59	51-65 Years	Male	Yes	No	No	No	No	No	No	No	No	No	No	No	No	No	No	No	No	1 Disorder		1 Disorder	No	4	3 to 4
	Primary Care	57	51-65 Years	Female	No	No	No	No	No	No	No	No	No	Yes	No	No	No	No	No	No	No	1 Disorder		1 Disorder	No	3	3 to 4
	Primary Care	56	51-65 Years	Male	No	Yes	No	No	No	No	No	No	No	No	No	No	No	No	No	No	No	1 Disorder		1 Disorder	No	3	3 to 4
	Primary Care	68	Over 65 Years	Male	No	No	No	No	No	No	No	No	No	No	Yes	No	No	No	No	No	No	1 Disorder	Possible heart failure	2 Disorders	Yes	3	3 to 4
	Primary Care	67	Over 65 Years	Female	No	No	No	No	No	No	No	No	No	No	No	No	No	No	No	No	Yes	1 Disorder		1 Disorder	No	4	3 to 4
	Primary Care	52	51-65 Years	Male	Yes	No	No	No	No	No	No	No	No	No	No	No	No	No	No	No	No	1 Disorder		1 Disorder	No	3	3 to 4
	Primary Care	78	Over 65 Years	Male	No	Yes	No	No	No	No	No	No	No	No	No	No	No	No	No	No	No	1 Disorder		1 Disorder	No	3	3 to 4
	Primary Care	69	Over 65 Years	Male	Yes	No	No	No	No	No	No	No	No	No	No	No	No	No	No	No	No	1 Disorder		1 Disorder	No	3	3 to 4
	Primary Care	64	51-65 Years	Male	No	Yes	No	No	No	No	No	No	No	No	No	No	No	No	No	No	No	1 Disorder		1 Disorder	No	3	3 to 4
	Primary Care	48	36-50 Years	Male	Yes	No	No	No	No	No	No	No	No	No	No	No	No	No	No	No	No	1 Disorder		1 Disorder	No	3	3 to 4
	Primary Care	78	Over 65 Years	Female	Yes	No	No	No	No	No	No	No	No	No	No	No	No	No	No	No	No	1 Disorder		1 Disorder	No	3	3 to 4
	Primary Care	61	51-65 Years	Female	Yes	No	No	No	No	No	No	No	No	No	No	No	No	No	No	No	No	1 Disorder		1 Disorder	No	4	3 to 4
	Primary Care	59	51-65 Years	Female	No	No	No	No	No	No	No	No	No	No	No	No	Yes	No	No	No	No	1 Disorder		1 Disorder	No	3	3 to 4
	Primary Care	56	51-65 Years	Female	Yes	No	No	No	No	No	No	No	No	No	No	No	No	No	No	No	No	1 Disorder		1 Disorder	No	3	3 to 4
	Primary Care	56	51-65 Years	Female	Yes	No	No	No	No	No	No	No	No	No	No	No	No	No	No	No	No	1 Disorder		1 Disorder	No	3	3 to 4
	Primary Care	64	51-65 Years	Male	Yes	Yes	No	No	No	No	No	No	No	No	No	No	No	No	No	No	No	2 Disorders		2 Disorders	Yes	4	3 to 4
	Primary Care	40	36-50 Years	Female	Yes	No	No	No	No	No	No	No	No	No	No	No	No	No	No	No	No	1 Disorder		1 Disorder	No	3	3 to 4
	Primary Care	58	51-65 Years	Female	Yes	Yes	No	No	No	No	No	No	No	No	No	No	No	No	No	No	No	2 Disorders		2 Disorders	Yes	4	3 to 4
	Primary Care	54	51-65 Years	Female	Yes	No	No	No	No	No	No	No	No	No	No	No	No	No	No	No	No	1 Disorder		1 Disorder	No	4	3 to 4
	Primary Care	65	51-65 Years	Female	Yes	No	No	No	No	No	No	No	No	No	No	No	No	No	No	No	No	1 Disorder		1 Disorder	No	4	3 to 4
	Primary Care	72	Over 65 Years	Male	Yes	No	No	No	No	No	No	No	No	No	No	No	No	No	No	No	No	1 Disorder		1 Disorder	No	3	3 to 4
	Primary Care	58	51-65 Years	Female	Yes	No	No	No	No	No	No	No	No	No	No	No	No	No	No	No	No	1 Disorder		1 Disorder	No	3	3 to 4
	Primary Care	60	51-65 Years	Female	Yes	Yes	No	No	No	No	No	No	No	No	No	No	No	No	No	No	No	2 Disorders		2 Disorders	Yes	4	3 to 4
	Primary Care	41	36-50 Years	Male	Yes	Yes	No	No	No	No	No	No	No	No	No	No	No	No	No	No	No	2 Disorders		2 Disorders	Yes	4	3 to 4
	Primary Care	30	20-35 Years	Male	Yes	Yes	No	No	No	No	No	No	No	No	No	No	No	No	No	No	No	2 Disorders		2 Disorders	Yes	4	3 to 4
	Primary Care	74	Over 65 Years	Male	Yes	No	No	No	No	No	No	No	No	No	No	No	No	No	No	No	No	1 Disorder		1 Disorder	No	4	3 to 4
	Primary Care	69	Over 65 Years	Female	Yes	No	No	No	No	No	No	No	No	No	No	No	No	No	No	No	No	1 Disorder		1 Disorder	No	3	3 to 4
	Primary Care	68	Over 65 Years	Male	Yes	No	No	No	No	No	No	No	No	No	No	No	No	No	Yes	No	No	2 Disorders		2 Disorders	Yes	3	3 to 4
	Primary Care	53	51-65 Years	Male	Yes	No	No	No	No	No	No	No	No	No	No	No	No	No	No	No	No	1 Disorder		1 Disorder	No	3	3 to 4
	Primary Care	56	51-65 Years	Male	Yes	No	No	No	No	No	No	No	No	No	No	No	No	No	No	No	No	1 Disorder		1 Disorder	No	3	3 to 4
	Primary Care	54	51-65 Years	Female	Yes	No	No	No	No	No	No	No	No	No	No	No	No	No	No	No	No	1 Disorder		1 Disorder	No	3	3 to 4
	Primary Care	70	Over 65 Years	Female	Yes	No	No	No	No	No	No	No	No	No	No	No	No	No	No	No	No	1 Disorder		1 Disorder	No	4	3 to 4
	Primary Care	63	51-65 Years	Female	Yes	No	No	No	No	No	No	No	No	No	No	No	No	No	Yes	No	No	2 Disorders		2 Disorders	Yes	4	3 to 4
	Primary Care	60	51-65 Years	Male	Yes	Yes	No	No	No	No	No	No	No	No	No	No	No	No	No	No	No	2 Disorders		2 Disorders	Yes	4	3 to 4
	Primary Care	42	36-50 Years	Male	Yes	No	No	No	No	No	No	No	No	No	No	No	No	No	No	No	No	1 Disorder		1 Disorder	No	3	3 to 4
	Primary Care	71	Over 65 Years	Female	Yes	No	No	No	No	No	No	No	No	No	No	No	No	No	No	No	No	1 Disorder		1 Disorder	No	4	3 to 4
	Primary Care	50	36-50 Years	Male	Yes	No	No	No	No	No	No	No	No	No	No	No	No	No	No	No	No	1 Disorder		1 Disorder	No	3	3 to 4
	Primary Care	46	36-50 Years	Female	Yes	Yes	No	No	No	No	No	No	No	No	No	No	No	No	No	No	No	2 Disorders		2 Disorders	Yes	4	3 to 4
	Primary Care	48	36-50 Years	Female	No	No	No	No	Yes	No	No	No	No	No	Yes	No	No	No	No	No	No	2 Disorders		2 Disorders	Yes	4	3 to 4
	Primary Care	65	51-65 Years	Male	Yes	No	No	No	No	No	No	No	No	No	No	No	No	No	No	No	No	1 Disorder		1 Disorder	No	3	3 to 4
	Primary Care	57	51-65 Years	Female	No	No	No	No	No	No	No	No	No	Yes	No	No	No	No	No	No	No	1 Disorder		1 Disorder	No	3	3 to 4
	Primary Care	87	Over 65 Years	Female	No	Yes	No	No	No	No	No	No	No	No	No	No	No	No	No	No	No	1 Disorder		1 Disorder	No	3	3 to 4
	Primary Care	61	51-65 Years	Female	No	No	No	No	No	No	No	No	No	No	No	No	Yes	No	No	No	No	1 Disorder		1 Disorder	No	3	3 to 4
	Primary Care	60	51-65 Years	Female	Yes	No	No	No	No	No	No	No	No	No	No	No	No	No	No	No	No	1 Disorder		1 Disorder	No	4	3 to 4
	Primary Care	61	51-65 Years	Female	No	Yes	No	No	No	No	No	No	No	No	No	No	No	No	No	No	No	1 Disorder		1 Disorder	No	3	3 to 4
	Primary Care	70	Over 65 Years	Male	No	No	No	No	No	No	No	No	No	No	No	No	No	No	No	No	Yes	1 Disorder		1 Disorder	No	4	3 to 4
	Primary Care	49	36-50 Years	Female	Yes	No	No	No	No	No	No	No	No	No	No	No	No	No	No	No	No	1 Disorder		1 Disorder	No	4	3 to 4
	Primary Care	68	Over 65 Years	Female	Yes	Yes	No	No	No	No	No	No	No	No	No	No	No	No	No	No	No	2 Disorders		2 Disorders	Yes	4	3 to 4
	Primary Care	73	Over 65 Years	Male	No	Yes	No	No	No	No	No	No	No	No	No	No	No	No	No	No	No	1 Disorder		1 Disorder	No	3	3 to 4
	Primary Care	49	36-50 Years	Female	Yes	Yes	No	No	No	No	No	No	No	No	No	No	No	No	No	No	No	2 Disorders		2 Disorders	Yes	4	3 to 4
	Primary Care	83	Over 65 Years	Female	Yes	No	No	No	No	No	No	No	No	No	No	No	No	No	No	No	No	1 Disorder		1 Disorder	No	3	3 to 4
	Primary Care	68	Over 65 Years	Female	No	No	No	No	No	No	No	No	No	Yes	No	No	No	No	No	No	No	1 Disorder		1 Disorder	No	3	3 to 4
	Primary Care	77	Over 65 Years	Female	Yes	Yes	No	No	No	No	No	No	No	No	No	No	No	No	No	No	No	2 Disorders		2 Disorders	Yes	4	3 to 4
	Primary Care	25	20-35 Years	Male	Yes	No	No	No	No	No	No	No	No	No	No	No	No	No	No	No	No	1 Disorder		1 Disorder	No	3	3 to 4
	Primary Care	84	Over 65 Years	Male	Yes	No	No	No	No	No	No	No	No	No	No	No	No	No	Yes	No	No	2 Disorders		2 Disorders	Yes	4	3 to 4
	Primary Care	74	Over 65 Years	Female	No	No	No	No	No	No	No	No	No	No	Yes	No	No	No	No	No	No	1 Disorder	Possible heart failure	2 Disorders	Yes	4	3 to 4
	Primary Care	49	36-50 Years	Female	Yes	No	No	No	No	No	No	No	No	No	No	No	No	No	No	No	No	1 Disorder		1 Disorder	No	4	3 to 4
	Primary Care	54	51-65 Years	Male	Yes	No	No	No	No	No	No	No	No	No	No	No	No	No	No	No	No	1 Disorder		1 Disorder	No	3	3 to 4
	Primary Care	48	36-50 Years	Female	No	Yes	Yes	No	No	No	No	No	No	No	No	No	No	No	No	No	No	2 Disorders	Dyslipedeamia	3 Disorders	Yes	3	3 to 4
	Primary Care	70	Over 65 Years	Male	Yes	Yes	No	No	No	No	No	No	No	No	No	No	No	No	No	No	No	2 Disorders	Dyslipedeamia	3 Disorders	Yes	4	3 to 4
	Primary Care	26	20-35 Years	Male	No	No	No	No	No	No	No	Yes	Yes	No	No	No	No	No	Yes	No	No	3 Disorders		3 Disorders	Yes	3	3 to 4
	Primary Care	66	Over 65 Years	Female	No	No	No	No	No	No	No	Yes	Yes	No	No	No	No	No	Yes	No	No	3 Disorders		3 Disorders	Yes	3	3 to 4
	Primary Care	65	51-65 Years	Female	No	Yes	No	No	No	No	No	No	No	No	No	No	No	No	No	No	No	1 Disorder	Dyslipedeamia	2 Disorders	Yes	4	3 to 4
	Primary Care	77	Over 65 Years	Female	Yes	Yes	No	Yes	No	No	No	No	No	No	No	No	No	No	No	No	No	3 Disorders		3 Disorders	Yes	6	5 to 6
	Primary Care	81	Over 65 Years	Female	No	Yes	No	No	No	No	No	No	No	No	No	No	No	No	No	No	No	1 Disorder		1 Disorder	No	5	5 to 6
	Primary Care	58	51-65 Years	Male	Yes	No	No	No	No	No	No	No	No	Yes	No	No	No	No	No	No	No	2 Disorders		2 Disorders	Yes	6	5 to 6
	Primary Care	71	Over 65 Years	Female	No	No	No	Yes	No	No	No	No	No	No	No	No	No	No	No	No	No	1 Disorder		1 Disorder	No	5	5 to 6
	Primary Care	63	51-65 Years	Male	No	Yes	No	No	No	Yes	No	Yes	No	No	No	No	No	No	No	No	No	3 Disorders		3 Disorders	Yes	6	5 to 6
	Primary Care	44	36-50 Years	Female	No	No	No	Yes	No	No	No	No	No	No	No	No	No	No	No	No	No	1 Disorder		1 Disorder	No	6	5 to 6
	Primary Care	79	Over 65 Years	Female	No	Yes	No	Yes	No	No	No	No	No	Yes	No	No	No	No	No	No	No	3 Disorders		3 Disorders	Yes	6	5 to 6
	Primary Care	74	Over 65 Years	Male	No	Yes	No	Yes	No	No	No	No	No	No	No	No	No	No	No	No	No	2 Disorders		2 Disorders	Yes	6	5 to 6
	Primary Care	78	Over 65 Years	Female	No	Yes	No	Yes	No	No	No	No	No	No	No	No	No	No	No	No	No	2 Disorders		2 Disorders	Yes	6	5 to 6
	Primary Care	60	51-65 Years	Female	Yes	No	No	Yes	No	No	Yes	No	No	No	No	No	No	No	No	No	No	3 Disorders		3 Disorders	Yes	6	5 to 6
	Primary Care	77	Over 65 Years	Male	Yes	No	No	Yes	No	No	No	No	No	No	No	No	No	No	No	No	No	2 Disorders		2 Disorders	Yes	5	5 to 6
	Primary Care	59	51-65 Years	Female	No	Yes	No	No	No	No	No	No	No	No	No	No	No	No	Yes	No	No	2 Disorders		2 Disorders	Yes	5	5 to 6
	Primary Care	84	Over 65 Years	Female	Yes	No	No	No	No	No	No	No	No	Yes	No	No	No	No	No	No	No	2 Disorders		2 Disorders	Yes	5	5 to 6
	Primary Care	72	Over 65 Years	Male	No	No	No	Yes	No	No	No	No	No	No	No	No	No	No	No	No	No	1 Disorder		1 Disorder	No	5	5 to 6
	Primary Care	66	Over 65 Years	Female	No	Yes	No	No	No	No	No	No	No	Yes	No	No	No	No	No	No	No	2 Disorders		2 Disorders	Yes	6	5 to 6
	Primary Care	67	Over 65 Years	Female	Yes	Yes	No	No	No	No	No	No	No	No	No	No	No	No	No	No	No	2 Disorders		2 Disorders	Yes	5	5 to 6
	Primary Care	74	Over 65 Years	Male	No	Yes	No	No	No	No	No	No	No	No	No	No	No	No	No	No	No	1 Disorder		1 Disorder	No	5	5 to 6
	Primary Care	46	36-50 Years	Male	Yes	Yes	No	No	No	No	No	No	No	No	No	No	No	No	No	No	No	2 Disorders		2 Disorders	Yes	5	5 to 6
	Primary Care	50	36-50 Years	Female	No	Yes	No	Yes	No	No	No	No	No	No	No	No	No	No	No	No	No	2 Disorders		2 Disorders	Yes	6	5 to 6
	Primary Care	66	Over 65 Years	Male	No	Yes	No	Yes	No	No	No	No	No	No	No	No	No	No	No	No	No	2 Disorders		2 Disorders	Yes	5	5 to 6
	Primary Care	44	36-50 Years	Female	Yes	Yes	No	No	No	No	No	No	No	No	No	No	No	No	No	No	No	2 Disorders		2 Disorders	Yes	5	5 to 6
	Primary Care	59	51-65 Years	Male	No	Yes	No	No	No	No	No	No	No	Yes	No	No	No	No	No	No	No	2 Disorders		2 Disorders	Yes	6	5 to 6
	Primary Care	63	51-65 Years	Male	No	No	No	Yes	No	No	No	No	No	No	No	No	No	No	No	No	No	1 Disorder		1 Disorder	No	6	5 to 6
	Primary Care	79	Over 65 Years	Male	No	Yes	No	Yes	No	No	No	No	No	No	No	No	No	No	No	No	No	2 Disorders		2 Disorders	Yes	5	5 to 6
	Primary Care	81	Over 65 Years	Female	No	Yes	No	Yes	No	No	No	No	No	Yes	No	No	No	No	No	No	No	3 Disorders		3 Disorders	Yes	6	5 to 6
	Primary Care	66	Over 65 Years	Male	Yes	No	No	No	No	No	No	No	No	No	No	No	No	No	Yes	No	No	2 Disorders	Dyslipaedimia	3 Disorders	Yes	5	5 to 6
	Primary Care	67	Over 65 Years	Female	Yes	Yes	No	No	No	No	No	No	No	No	No	No	No	No	No	No	No	2 Disorders		2 Disorders	Yes	5	5 to 6
	Primary Care	67	Over 65 Years	Male	No	No	No	Yes	No	No	No	No	No	No	No	No	No	No	No	No	No	1 Disorder		1 Disorder	No	5	5 to 6
	Primary Care	69	Over 65 Years	Female	No	Yes	No	Yes	No	No	No	No	No	No	No	No	No	No	No	No	No	2 Disorders		2 Disorders	Yes	6	5 to 6
	Primary Care	71	Over 65 Years	Male	No	Yes	No	Yes	No	No	No	No	No	No	No	No	No	No	No	No	No	2 Disorders		2 Disorders	Yes	5	5 to 6
	Primary Care	63	51-65 Years	Male	No	No	No	Yes	No	No	No	No	No	No	No	No	No	No	Yes	No	No	2 Disorders		2 Disorders	Yes	5	5 to 6
	Primary Care	63	51-65 Years	Male	No	No	No	Yes	No	No	No	No	No	No	No	No	No	No	No	No	No	1 Disorder		1 Disorder	No	6	5 to 6
	Primary Care	56	51-65 Years	Female	No	No	No	Yes	No	No	No	No	No	No	No	No	No	No	No	No	No	1 Disorder		1 Disorder	No	5	5 to 6
	Primary Care	45	36-50 Years	Female	Yes	Yes	No	Yes	No	No	No	No	No	No	No	No	No	No	No	No	No	3 Disorders		3 Disorders	Yes	6	5 to 6
	Primary Care	67	Over 65 Years	Male	No	Yes	No	No	No	No	No	No	No	Yes	No	No	No	No	No	No	No	2 Disorders		2 Disorders	Yes	6	5 to 6
	Primary Care	56	51-65 Years	Female	Yes	No	No	No	No	No	No	No	No	No	No	No	Yes	No	No	No	No	2 Disorders		2 Disorders	Yes	5	5 to 6
	Primary Care	74	Over 65 Years	Male	No	No	No	Yes	No	No	No	No	No	Yes	No	No	No	No	No	No	No	2 Disorders		2 Disorders	Yes	6	5 to 6
	Primary Care	63	51-65 Years	Female	Yes	No	No	No	No	No	No	No	No	No	No	No	No	No	No	No	No	1 Disorder	Dyslipidaemia	2 Disorders	Yes	5	5 to 6
	Primary Care	62	51-65 Years	Female	No	No	No	Yes	No	No	No	Yes	No	No	No	No	No	No	No	No	No	2 Disorders		2 Disorders	Yes	6	5 to 6
	Primary Care	67	Over 65 Years	Male	Yes	Yes	No	No	No	No	No	No	No	No	No	No	No	No	No	No	No	2 Disorders		2 Disorders	Yes	5	5 to 6
	Tertiary care	53	51-65 Years	Male	Yes	Yes	No	No	No	No	No	No	No	No	No	No	No	No	No	No	No	2 Disorders		2 Disorders	Yes	5	5 to 6
	Primary Care	59	51-65 Years	Female	Yes	Yes	No	No	No	No	No	No	No	No	No	No	No	No	No	No	No	2 Disorders		2 Disorders	Yes	5	5 to 6
	Primary Care	49	36-50 Years	Female	Yes	Yes	No	No	No	No	No	No	No	No	No	No	No	No	No	No	No	2 Disorders		2 Disorders	Yes	5	5 to 6
	Primary Care	58	51-65 Years	Female	Yes	Yes	No	No	No	No	No	No	No	No	No	No	No	No	No	No	No	2 Disorders		2 Disorders	Yes	5	5 to 6
	Primary Care	70	Over 65 Years	Male	Yes	Yes	No	No	No	No	No	No	No	No	No	No	No	No	No	No	No	2 Disorders		2 Disorders	Yes	5	5 to 6
	Primary Care	67	Over 65 Years	Female	Yes	No	No	No	No	No	No	Yes	No	Yes	No	No	No	No	No	No	No	3 Disorders		3 Disorders	Yes	6	5 to 6
	Primary Care	70	Over 65 Years	Female	Yes	Yes	No	No	No	No	No	No	No	No	No	No	No	No	No	No	No	2 Disorders		2 Disorders	Yes	5	5 to 6
	Primary Care	51	51-65 Years	Male	Yes	Yes	No	Yes	No	Yes	No	No	No	No	No	No	No	No	No	No	No	4 Disorders		4 Disorders	Yes	6	5 to 6
	Primary Care	49	36-50 Years	Male	Yes	Yes	No	Yes	No	No	No	No	Yes	No	No	No	No	No	No	No	No	4 Disorders		4 Disorders	Yes	5	5 to 6
	Primary Care	75	Over 65 Years	Male	Yes	Yes	No	Yes	No	No	No	No	No	No	No	No	No	No	No	No	No	3 Disorders		3 Disorders	Yes	5	5 to 6
	Primary Care	64	51-65 Years	Male	Yes	Yes	No	No	No	No	No	No	Yes	No	No	No	No	No	No	No	No	3 Disorders		3 Disorders	Yes	6	5 to 6
	Primary Care	53	51-65 Years	Male	Yes	Yes	No	Yes	No	No	No	No	No	Yes	No	No	No	Yes	No	No	No	5 or more disorders		5 or more disorders	Yes	5	5 to 6
	Primary Care	65	51-65 Years	Female	Yes	No	No	No	No	No	No	No	Yes	No	No	No	No	No	No	No	No	2 Disorders		2 Disorders	Yes	6	5 to 6
	Primary Care	78	Over 65 Years	Male	Yes	Yes	No	Yes	No	No	No	No	No	No	No	No	No	No	Yes	No	No	4 Disorders		4 Disorders	Yes	6	5 to 6
	Primary Care	59	51-65 Years	Female	Yes	Yes	No	Yes	No	No	No	No	No	No	No	No	No	No	No	No	No	3 Disorders		3 Disorders	Yes	5	5 to 6
	Primary Care	56	51-65 Years	Female	Yes	Yes	No	Yes	No	No	No	No	No	No	No	No	No	No	No	No	No	3 Disorders	BPH	4 Disorders	Yes	5	5 to 6
	Primary Care	56	51-65 Years	Female	No	Yes	No	Yes	No	No	No	No	No	No	No	No	No	No	No	No	No	2 Disorders	Osteoporosis	3 Disorders	Yes	6	5 to 6
	Primary Care	67	Over 65 Years	Female	No	No	No	Yes	No	No	No	No	No	No	No	No	No	No	No	No	No	1 Disorder	Osteoporosis	2 Disorders	Yes	5	5 to 6
	Primary Care	59	51-65 Years	Male	No	No	No	No	Yes	No	Yes	Yes	Yes	No	No	No	No	No	No	No	No	4 Disorders		4 Disorders	Yes	5	5 to 6
	Primary Care	39	36-50 Years	Male	Yes	Yes	No	Yes	No	No	No	No	No	No	No	No	No	No	No	No	No	3 Disorders		3 Disorders	Yes	5	5 to 6
	Primary Care	49	36-50 Years	Female	No	Yes	No	No	No	No	No	No	Yes	No	No	No	No	No	No	No	No	2 Disorders	dyslipidemia	3 Disorders	Yes	5	5 to 6
	Primary Care	51	51-65 Years	Male	No	Yes	No	No	No	No	No	No	No	Yes	No	No	No	No	No	No	No	2 Disorders	dyslipidemia,anemia,glucoma	5 or more disorders	Yes	5	5 to 6
	Primary Care	42	36-50 Years	Female	Yes	Yes	No	No	No	No	No	No	No	No	No	No	No	No	No	No	No	2 Disorders		2 Disorders	Yes	5	5 to 6
	Primary Care	82	Over 65 Years	Female	Yes	Yes	No	No	No	No	No	No	No	No	No	No	No	No	No	No	No	2 Disorders	dyslipidemia	3 Disorders	Yes	5	5 to 6
	Primary Care	74	Over 65 Years	Female	No	Yes	No	No	No	No	No	No	No	No	No	No	No	No	Yes	Yes	No	3 Disorders	dyslipidemia	4 Disorders	Yes	6	5 to 6
	Primary Care	55	51-65 Years	Female	Yes	Yes	No	No	No	No	No	No	No	No	No	No	No	No	No	No	No	2 Disorders	Dyslipedeamia	3 Disorders	Yes	6	5 to 6
	Primary Care	62	51-65 Years	Male	Yes	Yes	No	No	No	No	No	No	No	No	No	No	No	No	No	No	No	2 Disorders	dyslipidemia	3 Disorders	Yes	5	5 to 6
	Primary Care	71	Over 65 Years	Female	No	No	No	No	No	No	No	Yes	No	No	No	No	No	No	Yes	Yes	No	3 Disorders	absolut lymphocytosis	4 Disorders	Yes	5	5 to 6
	Primary Care	46	36-50 Years	Male	No	Yes	No	Yes	No	No	No	No	No	No	No	No	No	No	No	No	No	2 Disorders		2 Disorders	Yes	5	5 to 6
	Primary Care	68	Over 65 Years	Female	Yes	Yes	No	Yes	No	No	No	No	No	No	No	No	No	No	No	No	No	3 Disorders		3 Disorders	Yes	5	5 to 6
	Primary Care	42	36-50 Years	Female	Yes	Yes	No	No	No	No	No	No	No	No	No	No	No	No	No	No	No	2 Disorders		2 Disorders	Yes	6	5 to 6
	Primary Care	86	Over 65 Years	Female	Yes	No	No	Yes	No	No	No	No	No	No	No	No	No	No	No	No	No	2 Disorders		2 Disorders	Yes	5	5 to 6
	Primary Care	71	Over 65 Years	Female	No	No	No	Yes	No	No	No	No	No	No	No	No	No	No	No	No	No	1 Disorder		1 Disorder	No	6	5 to 6
	Primary Care	58	51-65 Years	Female	Yes	No	No	Yes	No	No	No	No	No	No	No	No	No	No	No	No	No	2 Disorders		2 Disorders	Yes	5	5 to 6
	Primary Care	70	Over 65 Years	Female	No	Yes	No	Yes	No	No	No	No	No	No	No	No	No	No	No	No	No	2 Disorders		2 Disorders	Yes	6	5 to 6
	Primary Care	70	Over 65 Years	Female	Yes	Yes	No	No	No	No	No	No	No	No	No	No	No	No	No	No	No	2 Disorders		2 Disorders	Yes	5	5 to 6
	Primary Care	41	36-50 Years	Female	Yes	Yes	No	Yes	No	No	No	No	No	No	No	No	No	No	No	No	No	3 Disorders		3 Disorders	Yes	6	5 to 6
	Primary Care	28	20-35 Years	Female	No	No	No	Yes	No	No	No	No	No	No	No	No	No	No	No	No	No	1 Disorder		1 Disorder	No	5	5 to 6
	Primary Care	55	51-65 Years	Female	Yes	No	No	Yes	No	No	No	No	No	No	No	No	No	No	No	No	No	2 Disorders		2 Disorders	Yes	5	5 to 6
	Primary Care	80	Over 65 Years	Male	Yes	Yes	No	No	No	No	No	No	No	No	No	No	No	No	No	No	No	2 Disorders		2 Disorders	Yes	5	5 to 6
	Primary Care	62	51-65 Years	Female	No	Yes	No	Yes	No	No	No	No	No	No	No	No	No	No	No	No	No	2 Disorders		2 Disorders	Yes	6	5 to 6
	Primary Care	37	36-50 Years	Male	Yes	Yes	No	No	No	No	No	No	No	No	No	No	No	No	No	No	No	2 Disorders	dyslipidemia	3 Disorders	Yes	5	5 to 6
	Primary Care	45	36-50 Years	Female	Yes	No	No	Yes	No	No	No	No	No	No	No	No	No	No	No	No	No	2 Disorders		2 Disorders	Yes	5	5 to 6
	Primary Care	65	51-65 Years	Male	No	No	No	Yes	No	No	No	No	No	No	No	No	No	No	No	No	No	1 Disorder		1 Disorder	No	5	5 to 6
	Primary Care	50	36-50 Years	Female	No	No	No	Yes	No	No	No	No	No	Yes	No	No	No	No	No	No	No	2 Disorders		2 Disorders	Yes	6	5 to 6
	Primary Care	69	Over 65 Years	Female	No	Yes	No	Yes	No	No	No	No	No	No	No	No	No	No	No	No	No	2 Disorders		2 Disorders	Yes	6	5 to 6
	Primary Care	54	51-65 Years	Female	Yes	Yes	No	No	No	No	No	No	No	No	No	No	No	No	No	No	No	2 Disorders		2 Disorders	Yes	5	5 to 6
	Primary Care	28	20-35 Years	Male	No	Yes	No	Yes	No	No	No	No	No	No	No	No	No	No	No	No	No	2 Disorders		2 Disorders	Yes	5	5 to 6
	Primary Care	67	Over 65 Years	Female	No	No	No	Yes	No	No	No	No	No	No	No	No	No	No	No	No	No	1 Disorder		1 Disorder	No	6	5 to 6
	Primary Care	62	51-65 Years	Female	No	Yes	No	No	No	Yes	No	No	No	No	No	No	No	No	No	No	No	2 Disorders		2 Disorders	Yes	5	5 to 6
	Primary Care	58	51-65 Years	Male	Yes	Yes	No	Yes	No	No	No	No	No	No	No	No	No	No	No	No	No	3 Disorders		3 Disorders	Yes	6	5 to 6
	Primary Care	66	Over 65 Years	Female	Yes	Yes	No	No	No	No	No	No	No	No	No	No	No	No	No	No	No	2 Disorders		2 Disorders	Yes	5	5 to 6
	Primary Care	86	Over 65 Years	Male	Yes	Yes	No	No	No	No	No	Yes	Yes	No	No	No	No	No	No	No	No	4 Disorders		4 Disorders	Yes	6	5 to 6
	Primary Care	76	Over 65 Years	Female	Yes	Yes	No	No	No	No	No	No	No	No	No	No	No	No	No	No	No	2 Disorders		2 Disorders	Yes	5	5 to 6
	Primary Care	60	51-65 Years	Male	Yes	Yes	No	No	No	No	No	No	No	No	No	No	No	No	No	No	No	2 Disorders		2 Disorders	Yes	6	5 to 6
	Primary Care	51	51-65 Years	Male	Yes	Yes	No	No	No	No	No	No	No	No	No	No	No	No	No	No	No	2 Disorders	dyslipidemia	3 Disorders	Yes	5	5 to 6
	Primary Care	75	Over 65 Years	Female	Yes	No	No	No	No	No	No	No	Yes	No	No	No	No	No	No	Yes	No	3 Disorders	Dyslipidemia	4 Disorders	Yes	6	5 to 6
	Primary Care	61	51-65 Years	Female	Yes	No	No	No	No	No	No	No	No	No	No	No	No	No	No	No	No	1 Disorder	Dyslipidaemia	2 Disorders	Yes	5	5 to 6
	Primary Care	58	51-65 Years	Female	Yes	Yes	No	No	No	No	No	No	No	No	No	No	No	No	No	No	No	2 Disorders	Dyslipedeamia	3 Disorders	Yes	5	5 to 6
	Primary Care	65	51-65 Years	Male	Yes	Yes	No	No	No	No	No	No	No	No	No	No	No	No	No	No	No	2 Disorders	Dyslipedeamia	3 Disorders	Yes	6	5 to 6
	Primary Care	75	Over 65 Years	Female	No	Yes	No	Yes	No	No	No	No	No	No	No	No	No	No	No	No	No	2 Disorders	Dyslipedeamia	3 Disorders	Yes	5	5 to 6
	Primary Care	63	51-65 Years	Male	Yes	Yes	No	No	No	No	No	No	No	No	No	No	No	No	No	No	No	2 Disorders		2 Disorders	Yes	6	5 to 6
	Primary Care	71	Over 65 Years	Female	Yes	Yes	No	No	No	No	No	No	No	No	No	No	No	No	No	No	No	2 Disorders	Dyslipedeamia	3 Disorders	Yes	5	5 to 6
	Primary Care	63	51-65 Years	Female	No	Yes	No	No	No	No	No	No	No	No	No	No	No	No	No	No	No	1 Disorder	Osteoporosis	2 Disorders	Yes	5	5 to 6
	Primary Care	60	51-65 Years	Female	No	Yes	No	No	No	No	No	Yes	Yes	No	No	No	No	No	No	Yes	No	4 Disorders		4 Disorders	Yes	5	5 to 6
	Primary Care	55	51-65 Years	Female	No	Yes	No	No	No	No	No	No	No	No	No	No	No	No	No	No	No	1 Disorder	Nifidepine	2 Disorders	Yes	5	5 to 6
	Primary Care	68	Over 65 Years	Female	No	Yes	No	Yes	No	No	No	No	No	No	No	No	No	No	No	No	No	2 Disorders		2 Disorders	Yes	5	5 to 6
	Primary Care	60	51-65 Years	Female	Yes	Yes	No	No	No	No	No	No	No	No	No	No	No	No	No	No	No	2 Disorders		2 Disorders	Yes	5	5 to 6
	Primary Care	50	36-50 Years	Female	Yes	Yes	No	Yes	No	No	No	No	No	No	No	No	No	No	No	No	No	3 Disorders	BPH	4 Disorders	Yes	5	5 to 6
	Primary Care	55	51-65 Years	Female	Yes	Yes	No	No	No	No	No	No	Yes	No	No	No	No	Yes	Yes	No	No	5 or more disorders	Rhumatoid arthritis	5 or more disorders	Yes	6	5 to 6
	Primary Care	54	51-65 Years	Female	Yes	No	No	No	No	No	No	No	Yes	No	No	No	No	No	No	No	No	2 Disorders	Rhumatoid arthritis	3 Disorders	Yes	5	5 to 6
	Primary Care	71	Over 65 Years	Female	Yes	No	No	No	No	No	No	No	No	No	No	No	No	Yes	No	No	No	2 Disorders	Dyslipedeamia	3 Disorders	Yes	5	5 to 6
	Primary Care	75	Over 65 Years	Female	Yes	Yes	No	Yes	No	No	No	No	No	No	No	No	No	No	No	No	No	3 Disorders		3 Disorders	Yes	5	5 to 6
	Primary Care	58	51-65 Years	Male	Yes	Yes	No	Yes	No	No	No	No	No	No	No	No	No	No	No	No	No	3 Disorders	Dyslipedeamia	4 Disorders	Yes	5	5 to 6
	Primary Care	64	51-65 Years	Female	Yes	Yes	No	Yes	No	No	No	No	No	No	No	No	No	No	No	No	No	3 Disorders	Dyslipedeamia	4 Disorders	Yes	5	5 to 6
	Primary Care	69	Over 65 Years	Female	Yes	No	No	Yes	No	No	No	No	No	No	No	No	No	No	No	No	No	2 Disorders	Dyslipedeamia	3 Disorders	Yes	5	5 to 6
	Primary Care	70	Over 65 Years	Male	No	Yes	No	Yes	No	No	No	No	No	No	No	No	No	No	No	No	No	2 Disorders		2 Disorders	Yes	6	5 to 6
	Primary Care	64	51-65 Years	Female	Yes	No	No	No	No	No	No	No	No	No	No	No	No	No	No	No	No	1 Disorder	Fe deficiency anaemia	2 Disorders	Yes	6	5 to 6
	Primary Care	76	Over 65 Years	Male	Yes	Yes	No	No	No	No	No	No	No	No	No	No	No	No	No	No	No	2 Disorders		2 Disorders	Yes	6	5 to 6
	Primary Care	80	Over 65 Years	Female	No	Yes	No	No	No	No	No	No	Yes	No	No	No	No	No	No	No	No	2 Disorders	Dyslipedeamia	3 Disorders	Yes	5	5 to 6
	Primary Care	56	51-65 Years	Female	No	No	No	Yes	No	No	No	No	No	No	No	No	No	No	Yes	No	No	2 Disorders		2 Disorders	Yes	5	5 to 6
	Primary Care	67	Over 65 Years	Female	No	No	No	Yes	No	No	No	No	No	No	No	No	No	No	No	No	No	1 Disorder		1 Disorder	No	6	5 to 6
	Primary Care	76	Over 65 Years	Male	Yes	No	No	No	No	No	No	No	No	No	Yes	No	No	No	No	No	No	2 Disorders		2 Disorders	Yes	5	5 to 6
	Primary Care	50	36-50 Years	Female	Yes	No	No	No	No	No	No	No	No	Yes	No	No	No	No	No	No	No	2 Disorders		2 Disorders	Yes	5	5 to 6
	Primary Care	74	Over 65 Years	Male	Yes	Yes	No	No	No	No	No	No	No	No	No	No	No	No	No	No	No	2 Disorders		2 Disorders	Yes	5	5 to 6
	Primary Care	64	51-65 Years	Female	No	No	No	Yes	No	No	No	No	No	No	No	No	No	No	No	No	No	1 Disorder		1 Disorder	No	6	5 to 6
	Primary Care	75	Over 65 Years	Female	Yes	Yes	No	No	No	No	No	No	No	No	No	No	No	No	No	No	No	2 Disorders		2 Disorders	Yes	5	5 to 6
	Primary Care	77	Over 65 Years	Female	Yes	No	No	No	No	No	No	No	No	No	No	No	No	No	No	No	No	1 Disorder		1 Disorder	No	5	5 to 6
	Primary Care	69	Over 65 Years	Female	Yes	No	No	No	No	No	No	No	No	Yes	No	No	No	No	No	No	No	2 Disorders		2 Disorders	Yes	5	5 to 6
	Primary Care	65	51-65 Years	Male	Yes	No	No	No	No	No	No	No	No	No	No	No	No	No	No	No	No	1 Disorder	Fe deficiency anaemia	2 Disorders	Yes	6	5 to 6
	Primary Care	75	Over 65 Years	Female	Yes	Yes	No	No	No	No	No	No	No	No	No	No	No	No	No	No	No	2 Disorders		2 Disorders	Yes	5	5 to 6
	Primary Care	70	Over 65 Years	Male	Yes	Yes	No	No	No	No	No	No	No	No	No	No	No	No	No	No	No	2 Disorders		2 Disorders	Yes	5	5 to 6
	Primary Care	78	Over 65 Years	Female	No	Yes	No	No	No	No	No	No	Yes	No	No	No	No	No	No	No	No	2 Disorders		2 Disorders	Yes	6	5 to 6
	Primary Care	70	Over 65 Years	Male	Yes	No	No	No	No	No	No	No	No	Yes	No	No	No	No	No	No	No	2 Disorders		2 Disorders	Yes	5	5 to 6
	Primary Care	39	36-50 Years	Female	Yes	Yes	No	No	No	No	No	No	No	No	No	No	No	No	Yes	No	No	3 Disorders		3 Disorders	Yes	6	5 to 6
	Primary Care	77	Over 65 Years	Male	No	No	No	Yes	No	No	No	No	No	No	No	No	No	No	No	No	No	1 Disorder		1 Disorder	No	6	5 to 6
	Primary Care	95	Over 65 Years	Female	No	No	No	Yes	No	No	No	No	No	No	No	No	No	No	No	No	No	1 Disorder		1 Disorder	No	6	5 to 6
	Primary Care	56	51-65 Years	Male	Yes	No	No	No	No	No	No	No	No	Yes	No	No	No	No	No	No	No	2 Disorders		2 Disorders	Yes	5	5 to 6
	Primary Care	60	51-65 Years	Male	No	No	No	Yes	No	No	No	No	No	No	No	No	No	No	No	No	No	1 Disorder		1 Disorder	No	6	5 to 6
	Primary Care	76	Over 65 Years	Female	Yes	Yes	No	No	No	No	No	No	No	No	No	No	No	No	No	No	No	2 Disorders		2 Disorders	Yes	5	5 to 6
	Primary Care	69	Over 65 Years	Female	No	No	No	Yes	No	No	No	No	No	No	No	No	No	No	No	No	No	1 Disorder		1 Disorder	No	6	5 to 6
	Primary Care	71	Over 65 Years	Female	No	No	No	Yes	No	No	No	No	No	No	No	No	No	No	No	No	No	1 Disorder		1 Disorder	No	6	5 to 6
	Primary Care	78	Over 65 Years	Female	No	No	No	Yes	No	No	No	No	No	No	No	No	No	No	No	No	No	1 Disorder		1 Disorder	No	6	5 to 6
	Primary Care	47	36-50 Years	Female	Yes	Yes	No	No	No	No	No	No	No	No	No	No	No	No	No	No	No	2 Disorders		2 Disorders	Yes	5	5 to 6
	Primary Care	78	Over 65 Years	Male	Yes	No	No	No	No	No	No	No	No	No	No	No	No	No	No	No	No	1 Disorder		1 Disorder	No	5	5 to 6
	Primary Care	69	Over 65 Years	Male	No	No	No	Yes	No	No	No	No	No	No	No	No	No	No	No	No	No	1 Disorder		1 Disorder	No	6	5 to 6
	Primary Care	69	Over 65 Years	Female	No	No	No	Yes	No	No	No	No	No	No	No	No	No	No	No	No	No	1 Disorder		1 Disorder	No	6	5 to 6
	Primary Care	56	51-65 Years	Female	Yes	Yes	No	No	No	No	No	Yes	No	No	No	No	No	No	No	No	No	3 Disorders		3 Disorders	Yes	5	5 to 6
	Primary Care	74	Over 65 Years	Female	No	No	No	Yes	No	No	No	No	No	No	No	No	No	No	No	No	No	1 Disorder		1 Disorder	No	6	5 to 6
	Primary Care	73	Over 65 Years	Female	No	No	No	Yes	No	No	No	No	No	No	No	No	No	No	No	No	No	1 Disorder		1 Disorder	No	6	5 to 6
	Primary Care	36	36-50 Years	Male	No	Yes	No	No	No	No	No	No	No	No	Yes	No	No	No	No	No	No	2 Disorders		2 Disorders	Yes	5	5 to 6
	Primary Care	65	51-65 Years	Male	Yes	No	No	No	No	No	No	No	No	No	No	No	No	No	No	No	No	1 Disorder	Fe deficiency anaemia	2 Disorders	Yes	5	5 to 6
	Primary Care	32	20-35 Years	Female	Yes	Yes	No	No	No	No	No	No	No	No	No	No	No	No	No	No	No	2 Disorders		2 Disorders	Yes	5	5 to 6
	Primary Care	63	51-65 Years	Female	No	No	No	No	No	No	No	No	No	Yes	No	No	Yes	No	No	No	No	2 Disorders		2 Disorders	Yes	5	5 to 6
	Primary Care	43	36-50 Years	Female	No	No	No	Yes	No	No	No	No	No	No	No	No	No	No	No	No	No	1 Disorder		1 Disorder	No	6	5 to 6
	Primary Care	52	51-65 Years	Female	Yes	No	No	No	No	No	No	No	No	No	No	No	No	No	Yes	No	No	2 Disorders		2 Disorders	Yes	5	5 to 6
	Primary Care	69	Over 65 Years	Male	Yes	Yes	No	Yes	No	No	No	No	No	No	No	No	No	No	No	No	No	3 Disorders	Dyslipedeamia	4 Disorders	Yes	6	5 to 6
	Primary Care	66	Over 65 Years	Female	No	Yes	No	No	No	No	No	No	Yes	No	No	No	No	No	Yes	No	No	3 Disorders	Osteoporosis	4 Disorders	Yes	5	5 to 6
	Primary Care	61	51-65 Years	Male	Yes	Yes	No	No	No	No	No	No	No	No	No	No	No	No	No	No	No	2 Disorders	BPH	3 Disorders	Yes	5	5 to 6
	Primary Care	65	51-65 Years	Female	No	Yes	No	No	No	No	No	No	Yes	Yes	No	No	No	No	No	Yes	No	4 Disorders		4 Disorders	Yes	6	5 to 6
	Primary Care	67	Over 65 Years	Female	Yes	Yes	No	No	No	No	No	No	No	No	No	No	No	Yes	No	No	No	3 Disorders		3 Disorders	Yes	6	5 to 6
	Primary Care	79	Over 65 Years	Female	No	Yes	No	No	No	No	No	No	No	No	No	No	No	No	No	No	No	1 Disorder	osteoporosis,dyslipidemia	3 Disorders	Yes	5	5 to 6
	Primary Care	77	Over 65 Years	Male	Yes	Yes	No	No	No	No	No	No	No	No	No	No	No	No	No	No	No	2 Disorders	dyslipidemia	3 Disorders	Yes	6	5 to 6
	Primary Care	62	51-65 Years	Male	Yes	Yes	No	Yes	No	No	No	No	No	Yes	No	No	No	No	No	No	No	4 Disorders	Dyslipidemia	5 or more disorders	Yes	5	5 to 6
	Primary Care	76	Over 65 Years	Female	Yes	No	No	No	No	No	No	No	Yes	No	No	No	No	No	No	Yes	No	3 Disorders		3 Disorders	Yes	5	5 to 6
	Primary Care	70	Over 65 Years	Male	Yes	No	No	No	No	No	No	No	No	No	No	No	No	No	No	No	No	1 Disorder	Dyslipidaemia	2 Disorders	Yes	5	5 to 6
	Primary Care	68	Over 65 Years	Female	No	Yes	No	Yes	No	Yes	No	No	No	No	No	No	No	No	No	No	Yes	4 Disorders		4 Disorders	Yes	5	5 to 6
	Primary Care	57	51-65 Years	Male	Yes	Yes	No	No	No	No	No	No	No	No	No	No	No	No	No	No	No	2 Disorders		2 Disorders	Yes	5	5 to 6
	Primary Care	71	Over 65 Years	Male	No	Yes	No	Yes	No	No	No	No	No	No	No	No	Yes	No	No	No	No	3 Disorders	dyslipidemia	4 Disorders	Yes	6	5 to 6
	Primary Care	46	36-50 Years	Female	Yes	Yes	No	No	No	No	No	No	No	No	No	No	No	No	No	No	No	2 Disorders		2 Disorders	Yes	5	5 to 6
	Primary Care	77	Over 65 Years	Male	No	No	No	No	No	No	No	No	Yes	No	No	No	No	No	No	No	No	1 Disorder	Dyslipidaemia	2 Disorders	Yes	6	5 to 6
	Primary Care	49	36-50 Years	Male	Yes	No	No	No	No	No	No	No	No	No	No	No	No	No	No	No	No	1 Disorder	Dyslipidaemia	2 Disorders	Yes	5	5 to 6
	Primary Care	64	51-65 Years	Male	Yes	Yes	No	Yes	No	No	No	No	No	No	No	No	No	No	No	No	No	3 Disorders		3 Disorders	Yes	6	5 to 6
	Primary Care	66	Over 65 Years	Male	Yes	Yes	No	No	No	No	No	No	No	No	No	No	No	No	No	No	No	2 Disorders	dyslipidemia	3 Disorders	Yes	6	5 to 6
	Primary Care	64	51-65 Years	Female	Yes	Yes	No	No	No	No	No	No	No	No	No	No	No	No	No	No	No	2 Disorders		2 Disorders	Yes	6	5 to 6
	Primary Care	71	Over 65 Years	Male	Yes	No	No	No	No	No	No	No	No	No	No	No	No	No	No	No	No	1 Disorder		1 Disorder	No	5	5 to 6
	Primary Care	61	51-65 Years	Female	No	Yes	No	Yes	No	No	No	No	No	No	No	No	No	No	No	No	No	2 Disorders		2 Disorders	Yes	6	5 to 6
	Primary Care	26	20-35 Years	Female	Yes	Yes	No	No	No	No	No	No	No	Yes	No	No	No	No	No	No	No	3 Disorders		3 Disorders	Yes	5	5 to 6
	Primary Care	57	51-65 Years	Female	Yes	Yes	No	No	No	No	No	No	No	No	No	No	No	No	No	No	No	2 Disorders	Dyslipedeamia	3 Disorders	Yes	5	5 to 6
	Primary Care	35	20-35 Years	Male	Yes	No	No	No	No	No	No	No	Yes	No	No	No	No	No	No	No	No	2 Disorders		2 Disorders	Yes	5	5 to 6
	Primary Care	56	51-65 Years	Male	Yes	No	No	No	No	No	No	No	No	No	No	No	No	No	No	No	No	1 Disorder	Dyslipidaemia	2 Disorders	Yes	5	5 to 6
	Primary Care	58	51-65 Years	Male	Yes	Yes	No	No	No	No	No	No	Yes	No	No	No	No	No	No	No	No	3 Disorders	Rhumatoid arthritis	4 Disorders	Yes	5	5 to 6
	Primary Care	73	Over 65 Years	Male	No	Yes	No	Yes	No	No	No	No	Yes	No	No	No	No	No	No	No	No	3 Disorders		3 Disorders	Yes	5	5 to 6
	Primary Care	67	Over 65 Years	Male	Yes	No	No	No	No	No	No	No	No	No	No	No	No	No	No	No	No	1 Disorder	Dyslipidaemia	2 Disorders	Yes	6	5 to 6
	Primary Care	36	36-50 Years	Female	Yes	Yes	No	No	No	No	No	No	No	No	No	No	No	No	Yes	No	No	3 Disorders		3 Disorders	Yes	5	5 to 6
	Primary Care	61	51-65 Years	Male	Yes	Yes	No	No	No	No	No	No	No	No	No	No	No	No	No	No	No	2 Disorders		2 Disorders	Yes	5	5 to 6
	Primary Care	60	51-65 Years	Female	Yes	Yes	No	No	No	No	No	No	No	No	No	No	No	No	No	No	No	2 Disorders	Dyslipedeamia	3 Disorders	Yes	5	5 to 6
	Primary Care	66	Over 65 Years	Female	No	Yes	No	No	No	No	No	No	Yes	No	No	No	No	No	No	No	No	2 Disorders		2 Disorders	Yes	5	5 to 6
	Primary Care	71	Over 65 Years	Female	Yes	Yes	No	No	No	No	No	No	No	No	No	No	No	No	No	No	No	2 Disorders	Dyslipedeamia , fatty liver change	4 Disorders	Yes	6	5 to 6
	Primary Care	59	51-65 Years	Female	No	Yes	No	No	No	No	No	No	Yes	No	No	No	No	No	No	No	No	2 Disorders	Osteoporosis	3 Disorders	Yes	5	5 to 6
	Primary Care	66	Over 65 Years	Female	Yes	Yes	No	No	No	No	No	No	No	No	No	No	No	No	Yes	No	No	3 Disorders		3 Disorders	Yes	5	5 to 6
	Primary Care	65	51-65 Years	Female	Yes	Yes	No	No	No	No	No	No	No	No	No	No	No	No	No	No	No	2 Disorders	Dyslipedeamia	3 Disorders	Yes	5	5 to 6
	Primary Care	73	Over 65 Years	Male	Yes	Yes	No	Yes	No	No	No	No	No	No	No	No	No	No	No	No	No	3 Disorders	Dyslipedeamia	4 Disorders	Yes	6	5 to 6
	Primary Care	44	36-50 Years	Male	Yes	Yes	No	No	No	No	No	No	No	No	Yes	No	No	No	No	No	No	3 Disorders		3 Disorders	Yes	6	5 to 6
	Primary Care	60	51-65 Years	Female	No	No	No	Yes	No	Yes	No	No	No	No	No	No	No	No	No	No	No	2 Disorders		2 Disorders	Yes	6	5 to 6
	Primary Care	62	51-65 Years	Female	Yes	Yes	No	No	No	No	No	No	No	No	No	No	No	No	No	No	No	2 Disorders		2 Disorders	Yes	5	5 to 6
	Primary Care	63	51-65 Years	Female	No	No	No	Yes	No	No	No	No	No	No	No	No	No	No	No	No	No	1 Disorder		1 Disorder	No	6	5 to 6
	Primary Care	76	Over 65 Years	Female	Yes	Yes	No	No	No	No	Yes	No	No	No	No	No	No	No	No	No	No	3 Disorders		3 Disorders	Yes	6	5 to 6
	Primary Care	67	Over 65 Years	Female	No	No	No	Yes	No	No	No	No	No	No	No	No	No	No	No	No	No	1 Disorder		1 Disorder	No	6	5 to 6
	Primary Care	22	20-35 Years	Male	No	No	No	Yes	No	No	No	No	No	No	No	No	No	No	No	No	No	1 Disorder		1 Disorder	No	5	5 to 6
	Primary Care	73	Over 65 Years	Female	No	No	No	Yes	No	No	No	No	No	No	No	No	No	No	No	No	No	1 Disorder		1 Disorder	No	6	5 to 6
	Primary Care	33	20-35 Years	Female	No	No	No	Yes	No	No	No	No	No	No	No	No	No	No	No	No	No	1 Disorder		1 Disorder	No	6	5 to 6
	Primary Care	34	20-35 Years	Female	Yes	Yes	No	No	No	No	No	No	No	No	No	No	No	No	No	No	No	2 Disorders		2 Disorders	Yes	5	5 to 6
	Primary Care	60	51-65 Years	Female	No	No	No	Yes	No	No	No	No	No	No	No	No	No	No	No	No	No	1 Disorder		1 Disorder	No	6	5 to 6
	Primary Care	24	20-35 Years	Female	No	Yes	No	Yes	No	No	No	No	No	No	No	No	No	No	No	No	No	2 Disorders		2 Disorders	Yes	6	5 to 6
	Primary Care	51	51-65 Years	Male	Yes	Yes	No	No	No	No	No	No	No	No	No	No	No	No	No	No	No	2 Disorders		2 Disorders	Yes	5	5 to 6
	Primary Care	76	Over 65 Years	Female	No	No	No	Yes	No	No	No	No	No	No	No	No	No	No	No	No	No	1 Disorder		1 Disorder	No	6	5 to 6
	Primary Care	59	51-65 Years	Female	No	No	No	Yes	No	No	No	No	No	No	No	No	No	No	No	No	No	1 Disorder		1 Disorder	No	5	5 to 6
	Primary Care	83	Over 65 Years	Male	No	No	No	Yes	No	No	No	No	No	No	No	No	No	No	No	No	No	1 Disorder		1 Disorder	No	6	5 to 6
	Primary Care	73	Over 65 Years	Female	Yes	Yes	No	No	No	No	No	No	No	No	No	No	No	No	No	No	No	2 Disorders		2 Disorders	Yes	5	5 to 6
	Primary Care	71	Over 65 Years	Female	No	No	No	No	No	No	No	Yes	Yes	No	No	No	No	No	No	No	No	2 Disorders		2 Disorders	Yes	5	5 to 6
	Primary Care	43	36-50 Years	Female	Yes	No	No	No	No	No	No	Yes	No	No	No	No	No	No	No	No	No	2 Disorders		2 Disorders	Yes	5	5 to 6
	Primary Care	52	51-65 Years	Female	No	No	No	No	No	Yes	Yes	No	No	No	No	No	No	No	No	No	No	2 Disorders		2 Disorders	Yes	6	5 to 6
	Primary Care	76	Over 65 Years	Female	No	No	No	No	No	No	No	No	No	No	No	No	No	No	No	Yes	Yes	2 Disorders		2 Disorders	Yes	6	5 to 6
	Primary Care	61	51-65 Years	Female	No	No	No	No	No	No	No	No	No	Yes	Yes	No	No	No	No	No	No	2 Disorders		2 Disorders	Yes	5	5 to 6
	Primary Care	68	Over 65 Years	Female	No	Yes	No	No	No	No	No	No	No	No	No	No	No	No	No	No	Yes	2 Disorders		2 Disorders	Yes	5	5 to 6
	Primary Care	57	51-65 Years	Female	Yes	Yes	No	No	No	No	No	No	No	No	No	No	No	No	No	No	No	2 Disorders		2 Disorders	Yes	6	5 to 6
	Primary Care	58	51-65 Years	Female	Yes	Yes	No	No	No	No	No	No	No	No	No	No	No	No	No	No	No	2 Disorders		2 Disorders	Yes	5	5 to 6
	Primary Care	65	51-65 Years	Female	Yes	No	No	No	No	No	No	No	No	No	No	No	No	No	Yes	No	No	2 Disorders		2 Disorders	Yes	5	5 to 6
	Primary Care	63	51-65 Years	Female	No	No	No	No	No	No	No	No	Yes	Yes	No	No	No	No	No	No	No	2 Disorders		2 Disorders	Yes	5	5 to 6
	Primary Care	67	Over 65 Years	Female	Yes	Yes	No	Yes	No	No	No	No	No	No	No	No	No	No	No	No	No	3 Disorders		3 Disorders	Yes	6	5 to 6
	Primary Care	66	Over 65 Years	Female	No	No	No	Yes	No	No	No	No	No	No	No	No	No	No	No	No	No	1 Disorder		1 Disorder	No	6	5 to 6
	Primary Care	63	51-65 Years	Female	No	No	No	Yes	No	No	No	No	No	No	No	No	No	Yes	No	No	No	2 Disorders		2 Disorders	Yes	6	5 to 6
	Primary Care	63	51-65 Years	Female	Yes	Yes	No	No	No	No	No	No	No	No	Yes	No	No	No	No	No	No	3 Disorders		3 Disorders	Yes	6	5 to 6
	Primary Care	71	Over 65 Years	Female	Yes	Yes	No	No	No	No	No	No	No	No	No	No	No	No	No	No	No	2 Disorders		2 Disorders	Yes	5	5 to 6
	Primary Care	65	51-65 Years	Female	Yes	No	No	No	No	No	No	No	No	Yes	No	No	No	No	No	No	No	2 Disorders		2 Disorders	Yes	5	5 to 6
	Primary Care	24	20-35 Years	Female	No	No	No	Yes	No	No	No	No	No	No	No	No	No	No	No	No	No	1 Disorder		1 Disorder	No	6	5 to 6
	Primary Care	68	Over 65 Years	Female	Yes	Yes	No	No	No	No	No	No	No	No	No	No	No	No	No	No	No	2 Disorders		2 Disorders	Yes	5	5 to 6
	Primary Care	63	51-65 Years	Female	No	No	No	Yes	No	No	No	No	No	No	No	No	No	No	No	No	No	1 Disorder		1 Disorder	No	6	5 to 6
	Primary Care	40	36-50 Years	Female	Yes	Yes	No	No	No	No	No	No	No	No	No	No	No	No	No	No	No	2 Disorders		2 Disorders	Yes	5	5 to 6
	Primary Care	58	51-65 Years	Female	No	No	No	Yes	No	No	No	No	No	No	No	No	No	No	No	No	No	1 Disorder		1 Disorder	No	5	5 to 6
	Primary Care	58	51-65 Years	Female	Yes	Yes	No	No	No	No	No	No	No	No	No	No	No	No	No	No	No	2 Disorders		2 Disorders	Yes	5	5 to 6
	Primary Care	70	Over 65 Years	Male	Yes	No	No	No	No	No	No	No	No	Yes	No	No	No	No	No	No	No	2 Disorders		2 Disorders	Yes	5	5 to 6
	Primary Care	68	Over 65 Years	Male	No	No	No	Yes	No	No	No	No	No	No	No	No	No	No	No	No	No	1 Disorder		1 Disorder	No	6	5 to 6
	Primary Care	49	36-50 Years	Female	No	No	No	Yes	No	No	No	No	No	No	No	No	No	No	No	No	No	1 Disorder		1 Disorder	No	6	5 to 6
	Primary Care	80	Over 65 Years	Female	No	No	No	No	No	No	No	No	No	No	No	No	No	No	No	Yes	No	1 Disorder	Fe deficiency anaemia	2 Disorders	Yes	6	5 to 6
	Primary Care	63	51-65 Years	Female	No	No	No	Yes	No	No	No	No	No	No	No	No	No	No	No	No	No	1 Disorder		1 Disorder	No	6	5 to 6
	Primary Care	58	51-65 Years	Female	Yes	Yes	No	No	No	No	No	No	No	No	No	No	No	No	No	No	No	2 Disorders		2 Disorders	Yes	5	5 to 6
	Primary Care	56	51-65 Years	Male	Yes	No	No	No	No	No	No	No	No	No	No	No	No	No	No	No	No	1 Disorder	Fe deficiency anaemia	2 Disorders	Yes	6	5 to 6
	Primary Care	59	51-65 Years	Female	No	No	No	No	No	No	No	No	No	No	No	No	No	No	No	No	Yes	1 Disorder		1 Disorder	No	5	5 to 6
	Primary Care	78	Over 65 Years	Female	No	No	No	Yes	No	No	No	No	No	No	No	No	No	No	No	No	No	1 Disorder		1 Disorder	No	6	5 to 6
	Primary Care	43	36-50 Years	Male	Yes	Yes	No	No	No	No	No	No	Yes	No	No	No	No	No	No	No	No	3 Disorders		3 Disorders	Yes	6	5 to 6
	Primary Care	62	51-65 Years	Female	No	No	No	Yes	No	No	No	No	No	No	No	No	No	No	No	No	No	1 Disorder		1 Disorder	No	6	5 to 6
	Primary Care	58	51-65 Years	Female	No	No	No	Yes	No	No	No	No	No	No	No	No	No	No	No	No	No	1 Disorder		1 Disorder	No	6	5 to 6
	Primary Care	66	Over 65 Years	Female	Yes	Yes	No	No	No	No	Yes	No	No	No	No	No	No	No	No	No	No	3 Disorders		3 Disorders	Yes	6	5 to 6
	Primary Care	59	51-65 Years	Male	No	No	No	Yes	No	No	No	No	No	No	No	No	No	No	No	No	No	1 Disorder		1 Disorder	No	6	5 to 6
	Primary Care	70	Over 65 Years	Male	Yes	Yes	No	No	No	No	No	No	No	No	No	No	No	No	No	No	No	2 Disorders		2 Disorders	Yes	5	5 to 6
	Primary Care	58	51-65 Years	Male	No	No	No	Yes	No	No	No	No	No	No	No	No	No	No	No	No	No	1 Disorder		1 Disorder	No	6	5 to 6
	Primary Care	64	51-65 Years	Female	Yes	Yes	No	No	No	No	No	No	No	No	No	No	No	No	No	No	No	2 Disorders		2 Disorders	Yes	5	5 to 6
	Primary Care	58	51-65 Years	Female	No	No	No	Yes	No	No	No	No	No	No	No	No	No	No	No	No	No	1 Disorder		1 Disorder	No	6	5 to 6
	Primary Care	36	36-50 Years	Male	Yes	No	Yes	No	No	No	No	No	No	No	No	No	No	No	No	No	No	2 Disorders		2 Disorders	Yes	5	5 to 6
	Primary Care	72	Over 65 Years	Female	No	No	No	Yes	No	No	No	No	No	No	No	No	No	No	No	No	No	1 Disorder		1 Disorder	No	6	5 to 6
	Primary Care	42	36-50 Years	Female	Yes	No	No	No	No	No	No	No	No	No	No	No	No	No	No	Yes	No	2 Disorders		2 Disorders	Yes	5	5 to 6
	Primary Care	61	51-65 Years	Female	No	No	No	Yes	No	No	No	No	No	No	No	No	No	No	No	No	No	1 Disorder		1 Disorder	No	6	5 to 6
	Primary Care	64	51-65 Years	Male	No	Yes	No	No	No	No	No	No	No	No	No	No	No	No	No	No	Yes	2 Disorders		2 Disorders	Yes	6	5 to 6
	Primary Care	73	Over 65 Years	Female	Yes	No	No	No	No	No	No	Yes	No	No	No	No	No	No	No	No	No	2 Disorders		2 Disorders	Yes	5	5 to 6
	Primary Care	68	Over 65 Years	Male	No	No	No	Yes	No	No	No	No	No	No	No	No	No	No	No	No	No	1 Disorder		1 Disorder	No	6	5 to 6
	Primary Care	66	Over 65 Years	Female	Yes	Yes	No	No	No	No	No	No	No	No	No	No	No	No	No	No	No	2 Disorders		2 Disorders	Yes	5	5 to 6
	Primary Care	68	Over 65 Years	Female	Yes	No	No	No	No	No	No	No	No	No	Yes	No	No	No	No	No	No	2 Disorders		2 Disorders	Yes	6	5 to 6
	Primary Care	67	Over 65 Years	Female	No	Yes	No	No	No	No	No	No	No	No	No	No	No	No	No	No	No	1 Disorder	Dyslipedeamia	2 Disorders	Yes	5	5 to 6
	Primary Care	54	51-65 Years	Male	No	Yes	No	No	No	No	No	No	No	No	No	No	No	No	No	No	No	1 Disorder	Osteoporosis	2 Disorders	Yes	5	5 to 6
	Primary Care	64	51-65 Years	Female	Yes	Yes	No	Yes	No	No	No	No	No	No	No	No	No	No	No	No	No	3 Disorders	Dyslipedeamia	4 Disorders	Yes	6	5 to 6
	Primary Care	78	Over 65 Years	Male	Yes	No	No	Yes	Yes	No	No	No	No	No	No	No	No	Yes	No	No	No	4 Disorders		4 Disorders	Yes	8	7 to 8
	Primary Care	66	Over 65 Years	Female	Yes	No	No	Yes	Yes	No	No	No	No	No	No	No	No	No	No	No	No	3 Disorders		3 Disorders	Yes	8	7 to 8
	Primary Care	64	51-65 Years	Female	No	Yes	No	Yes	No	No	No	No	No	Yes	No	No	No	No	No	No	No	3 Disorders		3 Disorders	Yes	8	7 to 8
	Primary Care	26	20-35 Years	Male	Yes	No	No	Yes	No	No	No	No	No	No	No	No	No	No	No	No	No	2 Disorders		2 Disorders	Yes	8	7 to 8
	Tertiary care	56	51-65 Years	Female	Yes	No	No	Yes	No	No	No	No	No	No	No	No	No	No	No	No	No	2 Disorders		2 Disorders	Yes	8	7 to 8
	Tertiary care	51	51-65 Years	Female	No	Yes	No	Yes	No	No	No	No	No	No	No	No	No	No	No	No	No	2 Disorders		2 Disorders	Yes	7	7 to 8
	Tertiary care	67	Over 65 Years	Male	No	No	No	Yes	No	No	No	No	No	No	No	No	No	No	No	No	No	1 Disorder		1 Disorder	No	8	7 to 8
	Tertiary care	48	36-50 Years	Female	Yes	Yes	No	No	No	Yes	No	No	No	No	Yes	No	No	No	No	No	No	4 Disorders		4 Disorders	Yes	7	7 to 8
	Tertiary care	58	51-65 Years	Male	No	No	No	Yes	No	No	No	No	No	No	No	No	No	No	No	No	No	1 Disorder	Immune thrombocytopenia	2 Disorders	Yes	7	7 to 8
	Tertiary care	58	51-65 Years	Female	No	Yes	No	Yes	No	No	No	No	No	Yes	No	No	No	No	No	No	No	3 Disorders		3 Disorders	Yes	7	7 to 8
	Tertiary care	67	Over 65 Years	Male	No	No	No	Yes	No	No	No	No	No	Yes	No	No	No	No	No	No	No	2 Disorders		2 Disorders	Yes	8	7 to 8
	Tertiary care	53	51-65 Years	Female	Yes	Yes	No	No	No	Yes	No	No	No	No	No	No	No	No	No	No	No	3 Disorders		3 Disorders	Yes	7	7 to 8
	Tertiary care	74	Over 65 Years	Male	No	Yes	No	Yes	No	No	No	No	No	No	No	No	No	No	No	No	No	2 Disorders		2 Disorders	Yes	8	7 to 8
	Tertiary care	39	36-50 Years	Female	No	Yes	No	No	No	No	No	No	No	Yes	No	No	No	No	No	No	No	2 Disorders		2 Disorders	Yes	7	7 to 8
	Tertiary care	49	36-50 Years	Male	Yes	No	No	Yes	No	No	No	No	No	Yes	No	No	No	No	No	No	No	3 Disorders		3 Disorders	Yes	8	7 to 8
	Tertiary care	87	Over 65 Years	Male	No	Yes	No	Yes	No	No	No	No	No	No	No	No	No	No	No	No	No	2 Disorders		2 Disorders	Yes	8	7 to 8
	Tertiary care	68	Over 65 Years	Male	Yes	No	No	Yes	No	No	No	No	No	No	No	No	Yes	No	No	No	No	3 Disorders		3 Disorders	Yes	8	7 to 8
	Tertiary care	63	51-65 Years	Female	No	Yes	No	Yes	No	No	No	No	No	No	No	No	No	No	No	No	No	2 Disorders		2 Disorders	Yes	7	7 to 8
	Tertiary care	59	51-65 Years	Male	No	Yes	No	Yes	No	No	No	No	No	No	No	No	No	No	No	No	No	2 Disorders		2 Disorders	Yes	8	7 to 8
	Tertiary care	49	36-50 Years	Female	No	Yes	No	Yes	No	No	No	No	No	Yes	No	No	No	No	No	No	No	3 Disorders		3 Disorders	Yes	7	7 to 8
	Tertiary care	55	51-65 Years	Male	Yes	Yes	No	Yes	No	No	No	No	No	No	No	No	No	No	No	No	No	3 Disorders		3 Disorders	Yes	7	7 to 8
	Tertiary care	77	Over 65 Years	Male	No	No	No	Yes	No	No	No	No	No	No	No	No	No	No	No	No	No	1 Disorder		1 Disorder	No	8	7 to 8
	Tertiary care	67	Over 65 Years	Male	No	No	No	Yes	No	No	No	No	No	No	No	No	No	No	No	No	No	1 Disorder		1 Disorder	No	7	7 to 8
	Tertiary care	39	36-50 Years	Male	Yes	Yes	No	No	No	No	No	No	No	No	No	No	No	No	Yes	No	No	3 Disorders	Dyslipidaemia	4 Disorders	Yes	7	7 to 8
	Tertiary care	56	51-65 Years	Male	No	No	No	Yes	No	No	No	No	No	No	No	No	No	No	No	No	No	1 Disorder		1 Disorder	No	7	7 to 8
	Tertiary care	86	Over 65 Years	Male	Yes	Yes	No	No	No	No	No	No	No	No	No	No	No	No	No	No	No	2 Disorders		2 Disorders	Yes	7	7 to 8
	Tertiary care	88	Over 65 Years	Male	No	Yes	No	Yes	No	No	No	No	No	No	No	No	No	No	No	No	No	2 Disorders		2 Disorders	Yes	7	7 to 8
	Tertiary care	65	51-65 Years	Male	No	Yes	No	Yes	No	No	No	No	No	Yes	No	No	No	No	No	No	No	3 Disorders		3 Disorders	Yes	7	7 to 8
	Tertiary care	58	51-65 Years	Female	Yes	No	No	Yes	No	Yes	No	No	No	No	No	No	No	No	No	No	No	3 Disorders		3 Disorders	Yes	7	7 to 8
	Tertiary care	58	51-65 Years	Male	No	Yes	No	No	No	No	No	No	No	Yes	No	No	No	No	No	No	No	2 Disorders		2 Disorders	Yes	8	7 to 8
	Tertiary care	68	Over 65 Years	Male	Yes	Yes	No	No	No	No	Yes	No	No	No	No	No	No	No	No	No	No	3 Disorders		3 Disorders	Yes	8	7 to 8
	Tertiary care	66	Over 65 Years	Male	No	No	No	Yes	No	No	No	No	No	No	No	No	No	No	No	No	No	1 Disorder		1 Disorder	No	7	7 to 8
	Tertiary care	87	Over 65 Years	Male	No	Yes	No	Yes	No	No	No	No	No	No	No	No	No	No	No	No	No	2 Disorders		2 Disorders	Yes	7	7 to 8
	Tertiary care	66	Over 65 Years	Male	No	No	No	Yes	No	No	No	No	No	No	No	No	No	No	No	No	No	1 Disorder		1 Disorder	No	7	7 to 8
	Tertiary care	58	51-65 Years	Female	No	Yes	No	Yes	No	No	No	No	No	No	No	No	No	No	No	No	No	2 Disorders		2 Disorders	Yes	7	7 to 8
	Tertiary care	75	Over 65 Years	Male	Yes	No	No	Yes	No	No	No	No	No	No	No	No	Yes	No	No	No	No	3 Disorders		3 Disorders	Yes	8	7 to 8
	Tertiary care	77	Over 65 Years	Male	Yes	Yes	No	No	No	No	No	No	No	No	No	No	No	No	No	No	No	2 Disorders		2 Disorders	Yes	8	7 to 8
	Tertiary care	45	36-50 Years	Female	Yes	No	No	Yes	No	No	No	No	No	No	No	No	No	No	No	No	No	2 Disorders		2 Disorders	Yes	8	7 to 8
	Tertiary care	53	51-65 Years	Male	Yes	No	No	Yes	No	No	No	No	No	No	No	No	No	No	No	No	No	2 Disorders		2 Disorders	Yes	8	7 to 8
	Tertiary care	58	51-65 Years	Male	No	No	No	Yes	No	No	No	No	No	No	No	No	No	No	No	No	No	1 Disorder		1 Disorder	No	8	7 to 8
	Tertiary care	77	Over 65 Years	Female	Yes	Yes	No	No	No	No	No	No	No	No	No	No	No	No	No	No	No	2 Disorders		2 Disorders	Yes	7	7 to 8
	Tertiary care	59	51-65 Years	Male	No	No	No	Yes	No	No	Yes	No	No	No	No	No	No	No	No	No	No	2 Disorders		2 Disorders	Yes	7	7 to 8
	Tertiary care	83	Over 65 Years	Male	No	Yes	No	Yes	No	No	No	Yes	No	No	No	No	No	No	No	No	No	3 Disorders		3 Disorders	Yes	8	7 to 8
	Tertiary care	48	36-50 Years	Female	No	No	No	Yes	No	No	No	No	No	No	No	No	No	No	No	No	No	1 Disorder		1 Disorder	No	7	7 to 8
	Tertiary care	65	51-65 Years	Male	No	Yes	No	Yes	No	No	No	No	No	No	No	No	No	No	No	No	No	2 Disorders		2 Disorders	Yes	7	7 to 8
	Tertiary care	65	51-65 Years	Male	No	No	No	Yes	Yes	No	No	No	No	No	No	No	No	No	No	No	No	2 Disorders		2 Disorders	Yes	8	7 to 8
	Tertiary care	48	36-50 Years	Male	No	Yes	No	Yes	No	No	No	No	No	No	No	No	No	No	No	No	No	2 Disorders		2 Disorders	Yes	7	7 to 8
	Tertiary care	66	Over 65 Years	Male	No	Yes	No	No	No	No	No	No	No	Yes	No	No	No	No	No	No	No	2 Disorders		2 Disorders	Yes	7	7 to 8
	Tertiary care	85	Over 65 Years	Male	Yes	Yes	No	No	No	Yes	No	No	No	No	No	No	No	No	No	No	No	3 Disorders		3 Disorders	Yes	7	7 to 8
	Tertiary care	54	51-65 Years	Male	Yes	No	No	Yes	No	No	No	No	No	No	No	No	No	No	No	No	No	2 Disorders		2 Disorders	Yes	7	7 to 8
	Tertiary care	58	51-65 Years	Male	Yes	No	No	Yes	No	No	No	No	No	No	No	No	No	No	No	No	No	2 Disorders		2 Disorders	Yes	7	7 to 8
	Tertiary care	40	36-50 Years	Female	No	No	No	Yes	No	No	No	No	No	No	No	No	No	No	No	No	No	1 Disorder		1 Disorder	No	8	7 to 8
	Tertiary care	59	51-65 Years	Male	Yes	No	No	Yes	No	No	No	No	No	No	No	No	No	No	No	No	No	2 Disorders		2 Disorders	Yes	7	7 to 8
	Tertiary care	39	36-50 Years	Female	Yes	Yes	No	No	No	No	No	No	No	No	No	No	No	No	No	No	No	2 Disorders		2 Disorders	Yes	7	7 to 8
	Tertiary care	74	Over 65 Years	Male	No	No	No	Yes	No	No	No	No	No	No	No	No	No	No	No	No	No	1 Disorder		1 Disorder	No	7	7 to 8
	Tertiary care	72	Over 65 Years	Male	No	No	No	Yes	No	No	No	No	No	No	No	No	No	No	No	No	No	1 Disorder		1 Disorder	No	7	7 to 8
	Tertiary care	79	Over 65 Years	Female	No	No	No	Yes	No	No	No	No	No	No	No	No	No	No	No	No	No	1 Disorder		1 Disorder	No	7	7 to 8
	Tertiary care	67	Over 65 Years	Female	No	No	No	Yes	No	Yes	No	No	No	No	No	No	No	No	No	No	No	2 Disorders		2 Disorders	Yes	8	7 to 8
	Tertiary care	56	51-65 Years	Male	Yes	Yes	No	Yes	No	No	No	No	No	Yes	No	No	No	No	No	No	No	4 Disorders		4 Disorders	Yes	7	7 to 8
	Tertiary care	58	51-65 Years	Male	Yes	Yes	No	Yes	Yes	No	No	No	No	No	No	No	No	No	Yes	No	No	5 or more disorders		5 or more disorders	Yes	7	7 to 8
	Tertiary care	54	51-65 Years	Female	Yes	Yes	No	Yes	No	No	No	No	Yes	No	No	No	No	No	No	No	No	4 Disorders		4 Disorders	Yes	7	7 to 8
	Tertiary care	57	51-65 Years	Female	Yes	Yes	No	Yes	No	No	No	No	No	No	No	No	No	No	No	No	No	3 Disorders		3 Disorders	Yes	7	7 to 8
	Tertiary care	70	Over 65 Years	Female	Yes	Yes	No	Yes	No	No	No	No	No	No	No	No	No	No	No	No	No	3 Disorders	Osteoporosis	4 Disorders	Yes	7	7 to 8
	Tertiary care	68	Over 65 Years	Male	No	Yes	No	Yes	No	No	No	No	No	No	No	No	No	No	No	No	No	2 Disorders		2 Disorders	Yes	7	7 to 8
	Tertiary care	58	51-65 Years	Male	Yes	Yes	No	No	No	No	No	No	No	No	No	No	No	No	No	No	No	2 Disorders	Osteoporosis	3 Disorders	Yes	7	7 to 8
	Tertiary care	40	36-50 Years	Female	Yes	Yes	No	Yes	No	No	No	No	No	Yes	No	No	No	No	No	No	No	4 Disorders	Glucoma,fatty liver	5 or more disorders	Yes	8	7 to 8
	Tertiary care	59	51-65 Years	Male	Yes	Yes	No	No	No	No	No	No	No	No	No	No	No	No	No	No	No	2 Disorders		2 Disorders	Yes	7	7 to 8
	Tertiary care	63	51-65 Years	Male	Yes	No	No	Yes	No	No	No	No	No	No	No	No	No	No	No	No	No	2 Disorders		2 Disorders	Yes	7	7 to 8
	Tertiary care	47	36-50 Years	Female	No	Yes	No	Yes	No	No	No	No	No	No	No	No	No	No	No	No	No	2 Disorders		2 Disorders	Yes	7	7 to 8
	Tertiary care	59	51-65 Years	Male	Yes	Yes	No	No	No	No	No	No	No	Yes	No	No	No	No	No	No	No	3 Disorders		3 Disorders	Yes	8	7 to 8
	Tertiary care	70	Over 65 Years	Female	Yes	Yes	No	Yes	No	No	No	No	No	No	No	No	No	No	No	No	No	3 Disorders		3 Disorders	Yes	8	7 to 8
	Tertiary care	67	Over 65 Years	Female	Yes	No	No	No	No	No	No	No	No	No	No	No	Yes	No	Yes	No	No	3 Disorders		3 Disorders	Yes	8	7 to 8
	Tertiary care	45	36-50 Years	Male	Yes	No	No	Yes	No	No	No	No	No	No	No	No	No	No	Yes	No	No	3 Disorders		3 Disorders	Yes	7	7 to 8
	Tertiary care	50	36-50 Years	Female	No	No	No	Yes	No	No	No	No	No	No	No	No	No	No	No	No	No	1 Disorder		1 Disorder	No	8	7 to 8
	Tertiary care	37	36-50 Years	Male	No	No	No	Yes	No	No	No	No	No	No	No	No	No	No	No	No	No	1 Disorder		1 Disorder	No	7	7 to 8
	Tertiary care	72	Over 65 Years	Male	No	No	No	Yes	No	No	No	No	No	No	No	No	No	No	No	No	No	1 Disorder		1 Disorder	No	7	7 to 8
	Tertiary care	56	51-65 Years	Male	No	No	No	Yes	No	No	No	No	No	No	No	No	No	No	No	No	No	1 Disorder		1 Disorder	No	7	7 to 8
	Tertiary care	60	51-65 Years	Male	No	No	No	Yes	Yes	No	No	No	No	No	No	No	No	No	No	No	No	2 Disorders		2 Disorders	Yes	8	7 to 8
	Tertiary care	55	51-65 Years	Female	No	No	No	Yes	No	No	No	No	No	No	No	No	No	No	No	Yes	No	2 Disorders		2 Disorders	Yes	7	7 to 8
	Tertiary care	66	Over 65 Years	Male	Yes	No	No	No	No	No	No	No	No	No	Yes	No	No	No	No	No	No	2 Disorders		2 Disorders	Yes	7	7 to 8
	Tertiary care	80	Over 65 Years	Male	No	No	No	Yes	No	No	No	No	No	No	No	No	No	No	No	No	No	1 Disorder		1 Disorder	No	7	7 to 8
	Tertiary care	30	20-35 Years	Female	No	No	No	Yes	No	No	No	No	No	No	No	No	No	No	No	No	No	1 Disorder		1 Disorder	No	7	7 to 8
	Tertiary care	55	51-65 Years	Male	No	No	No	Yes	No	No	No	No	No	Yes	No	No	No	No	No	No	No	2 Disorders		2 Disorders	Yes	8	7 to 8
	Tertiary care	67	Over 65 Years	Male	No	Yes	No	Yes	No	No	Yes	No	No	No	No	No	No	No	No	No	No	3 Disorders		3 Disorders	Yes	8	7 to 8
	Tertiary care	40	36-50 Years	Female	Yes	Yes	No	Yes	No	No	No	No	No	No	No	No	No	No	No	No	No	3 Disorders	dyslipidemia	4 Disorders	Yes	8	7 to 8
	Tertiary care	66	Over 65 Years	Male	Yes	Yes	No	Yes	No	No	No	No	No	No	No	No	No	No	No	No	No	3 Disorders		3 Disorders	Yes	7	7 to 8
	Tertiary care	63	51-65 Years	Male	Yes	Yes	No	Yes	No	No	No	No	No	No	No	No	No	No	No	No	No	3 Disorders	BPH	4 Disorders	Yes	7	7 to 8
	Tertiary care	66	Over 65 Years	Female	No	Yes	No	Yes	Yes	No	No	No	No	No	No	No	No	No	No	No	No	3 Disorders		3 Disorders	Yes	8	7 to 8
	Tertiary care	58	51-65 Years	Female	No	No	No	Yes	No	No	No	No	No	No	No	No	No	No	No	No	No	1 Disorder		1 Disorder	No	7	7 to 8
	Tertiary care	44	36-50 Years	Male	Yes	Yes	No	Yes	No	No	No	No	No	No	No	No	No	No	No	No	No	3 Disorders		3 Disorders	Yes	7	7 to 8
	Tertiary care	69	Over 65 Years	Male	Yes	Yes	No	Yes	No	No	No	No	No	No	No	No	No	No	No	No	No	3 Disorders		3 Disorders	Yes	7	7 to 8
	Tertiary care	59	51-65 Years	Male	No	No	No	Yes	No	No	No	No	No	No	No	No	No	No	No	No	No	1 Disorder		1 Disorder	No	7	7 to 8
	Tertiary care	74	Over 65 Years	Male	Yes	Yes	No	No	No	No	No	No	Yes	No	No	No	No	No	No	No	No	3 Disorders	Dyslipedeamia	4 Disorders	Yes	8	7 to 8
	Tertiary care	53	51-65 Years	Male	No	No	No	Yes	Yes	No	No	No	No	No	No	No	No	No	No	No	No	2 Disorders		2 Disorders	Yes	8	7 to 8
	Tertiary care	62	51-65 Years	Male	No	No	No	Yes	No	No	No	No	No	No	No	No	No	No	Yes	No	No	2 Disorders		2 Disorders	Yes	7	7 to 8
	Tertiary care	77	Over 65 Years	Male	No	No	No	Yes	No	No	No	No	No	No	No	No	No	No	Yes	No	No	2 Disorders		2 Disorders	Yes	8	7 to 8
	Tertiary care	79	Over 65 Years	Male	Yes	Yes	No	Yes	No	No	No	No	No	No	No	No	No	No	No	No	No	3 Disorders		3 Disorders	Yes	8	7 to 8
	Tertiary care	79	Over 65 Years	Female	Yes	No	No	Yes	No	No	No	No	No	No	No	No	No	No	No	No	No	2 Disorders		2 Disorders	Yes	7	7 to 8
	Tertiary care	67	Over 65 Years	Male	No	No	No	Yes	No	No	Yes	No	No	No	No	No	No	No	No	No	No	2 Disorders		2 Disorders	Yes	8	7 to 8
	Tertiary care	57	51-65 Years	Female	No	No	No	Yes	No	Yes	No	No	No	No	No	No	No	No	No	No	No	2 Disorders		2 Disorders	Yes	8	7 to 8
	Tertiary care	35	20-35 Years	Male	No	No	No	Yes	No	No	No	No	No	No	No	No	No	No	No	Yes	No	2 Disorders		2 Disorders	Yes	7	7 to 8
	Tertiary care	55	51-65 Years	Male	No	No	No	Yes	No	No	No	No	No	No	No	No	No	No	No	No	No	1 Disorder		1 Disorder	No	7	7 to 8
	Tertiary care	64	51-65 Years	Male	No	No	No	Yes	No	No	No	No	No	No	No	No	No	No	No	No	No	1 Disorder		1 Disorder	No	7	7 to 8
	Tertiary care	68	Over 65 Years	Female	No	Yes	No	Yes	No	No	No	No	No	No	No	No	No	No	No	No	No	2 Disorders		2 Disorders	Yes	8	7 to 8
	Tertiary care	78	Over 65 Years	Male	No	No	No	Yes	No	No	No	No	No	No	No	No	No	No	No	No	No	1 Disorder		1 Disorder	No	7	7 to 8
	Tertiary care	58	51-65 Years	Female	No	No	No	Yes	No	Yes	No	No	No	No	No	No	No	No	No	No	No	2 Disorders		2 Disorders	Yes	8	7 to 8
	Tertiary care	57	51-65 Years	Female	No	No	No	Yes	No	No	No	No	No	No	No	No	No	No	No	No	No	1 Disorder		1 Disorder	No	7	7 to 8
	Tertiary care	55	51-65 Years	Male	No	No	No	Yes	No	No	No	No	No	No	No	No	No	No	No	No	No	1 Disorder		1 Disorder	No	7	7 to 8
	Tertiary care	49	36-50 Years	Male	No	Yes	No	Yes	No	No	No	No	No	No	No	No	No	No	No	No	No	2 Disorders		2 Disorders	Yes	8	7 to 8
	Tertiary care	78	Over 65 Years	Male	No	No	No	Yes	Yes	No	No	No	No	No	No	No	No	No	No	No	No	2 Disorders		2 Disorders	Yes	8	7 to 8
	Tertiary care	87	Over 65 Years	Male	No	No	No	Yes	No	No	No	No	No	Yes	No	No	No	No	No	No	No	2 Disorders		2 Disorders	Yes	8	7 to 8
	Tertiary care	66	Over 65 Years	Male	No	No	No	Yes	No	No	No	No	No	No	No	No	No	No	No	No	No	1 Disorder		1 Disorder	No	8	7 to 8
	Tertiary care	58	51-65 Years	Male	No	No	No	Yes	No	No	No	No	No	No	No	No	No	No	No	No	No	1 Disorder		1 Disorder	No	7	7 to 8
	Tertiary care	49	36-50 Years	Male	No	No	No	Yes	No	No	No	No	No	No	No	No	No	No	No	No	No	1 Disorder		1 Disorder	No	7	7 to 8
	Tertiary care	84	Over 65 Years	Male	No	No	No	Yes	No	No	No	No	No	No	No	No	No	No	No	No	No	1 Disorder		1 Disorder	No	7	7 to 8
	Tertiary care	64	51-65 Years	Female	No	No	No	Yes	No	No	No	No	No	No	No	No	No	No	No	No	No	1 Disorder		1 Disorder	No	7	7 to 8
	Tertiary care	48	36-50 Years	Male	No	No	No	Yes	No	Yes	No	No	No	No	No	No	No	No	No	No	No	2 Disorders		2 Disorders	Yes	8	7 to 8
	Tertiary care	75	Over 65 Years	Female	No	Yes	No	Yes	No	No	No	No	No	No	No	No	No	No	No	No	No	2 Disorders		2 Disorders	Yes	7	7 to 8
	Tertiary care	75	Over 65 Years	Male	No	No	No	Yes	No	No	No	No	No	No	No	No	No	No	No	No	No	1 Disorder		1 Disorder	No	7	7 to 8
	Tertiary care	65	51-65 Years	Female	Yes	No	No	Yes	No	No	No	No	No	No	No	No	No	No	No	No	No	2 Disorders		2 Disorders	Yes	7	7 to 8
	Tertiary care	65	51-65 Years	Male	Yes	No	No	Yes	No	No	No	No	No	No	No	No	No	No	No	No	No	2 Disorders		2 Disorders	Yes	8	7 to 8
	Tertiary care	36	36-50 Years	Female	No	No	No	Yes	No	No	No	No	No	Yes	No	No	No	No	No	No	No	2 Disorders		2 Disorders	Yes	8	7 to 8
	Tertiary care	55	51-65 Years	Male	No	No	No	Yes	No	Yes	No	No	No	No	No	No	No	No	No	No	No	2 Disorders		2 Disorders	Yes	7	7 to 8
	Tertiary care	88	Over 65 Years	Male	Yes	Yes	No	Yes	No	No	No	No	No	No	No	No	No	No	No	No	No	3 Disorders		3 Disorders	Yes	8	7 to 8
	Tertiary care	53	51-65 Years	Female	No	No	No	Yes	No	No	No	No	No	Yes	No	No	No	No	No	No	No	2 Disorders		2 Disorders	Yes	8	7 to 8
	Tertiary care	75	Over 65 Years	Male	Yes	No	No	Yes	Yes	No	No	No	No	No	No	No	No	No	No	No	No	3 Disorders		3 Disorders	Yes	8	7 to 8
	Tertiary care	49	36-50 Years	Male	No	No	No	Yes	No	Yes	No	No	No	No	No	No	No	No	No	No	No	2 Disorders		2 Disorders	Yes	7	7 to 8
	Tertiary care	67	Over 65 Years	Female	No	No	No	Yes	No	No	Yes	No	No	No	No	No	No	No	No	No	No	2 Disorders		2 Disorders	Yes	8	7 to 8
	Tertiary care	76	Over 65 Years	Male	Yes	No	No	Yes	No	No	No	No	No	No	No	No	No	No	No	No	No	2 Disorders		2 Disorders	Yes	8	7 to 8
	Tertiary care	33	20-35 Years	Male	Yes	No	No	Yes	No	No	No	No	No	No	No	No	No	No	No	No	No	2 Disorders		2 Disorders	Yes	8	7 to 8
	Tertiary care	66	Over 65 Years	Female	Yes	Yes	No	No	No	No	No	No	No	Yes	No	No	No	No	Yes	No	No	4 Disorders	Dyslipedeamia	5 or more disorders	Yes	7	7 to 8
	Tertiary care	66	Over 65 Years	Female	Yes	Yes	No	No	No	No	No	No	Yes	No	No	No	No	No	No	No	No	3 Disorders		3 Disorders	Yes	7	7 to 8
	Tertiary care	49	36-50 Years	Male	Yes	Yes	No	No	No	No	No	No	No	No	No	No	No	No	No	No	No	2 Disorders	Dyslipedeamia	3 Disorders	Yes	7	7 to 8
	Tertiary care	66	Over 65 Years	Female	Yes	Yes	No	No	No	No	No	No	No	No	No	No	No	Yes	No	No	No	3 Disorders		3 Disorders	Yes	7	7 to 8
	Tertiary care	66	Over 65 Years	Female	Yes	Yes	No	Yes	No	No	No	No	No	No	No	No	No	No	No	No	No	3 Disorders		3 Disorders	Yes	7	7 to 8
	Tertiary care	60	51-65 Years	Female	No	Yes	No	Yes	No	No	No	No	Yes	Yes	No	No	No	No	No	No	No	4 Disorders	Dyslipedeamia	5 or more disorders	Yes	8	7 to 8
	Tertiary care	75	Over 65 Years	Male	No	Yes	No	Yes	No	No	No	No	Yes	No	No	No	No	No	No	No	No	3 Disorders	Dyslipedeamia	4 Disorders	Yes	7	7 to 8
	Tertiary care	73	Over 65 Years	Female	Yes	Yes	No	Yes	No	No	No	No	No	No	No	No	No	No	No	No	No	3 Disorders		3 Disorders	Yes	8	7 to 8
	Tertiary care	55	51-65 Years	Female	Yes	No	No	Yes	No	No	No	No	No	No	No	No	No	No	No	No	No	2 Disorders		2 Disorders	Yes	7	7 to 8
	Tertiary care	57	51-65 Years	Male	No	No	No	Yes	No	No	No	No	No	Yes	No	No	No	No	No	No	No	2 Disorders		2 Disorders	Yes	7	7 to 8
	Tertiary care	77	Over 65 Years	Female	No	No	No	Yes	No	No	No	No	Yes	No	No	No	No	No	No	No	No	2 Disorders		2 Disorders	Yes	7	7 to 8
	Tertiary care	69	Over 65 Years	Male	No	No	No	Yes	No	Yes	No	Yes	No	No	No	No	No	No	No	No	No	3 Disorders		3 Disorders	Yes	8	7 to 8
	Tertiary care	59	51-65 Years	Female	Yes	No	No	Yes	No	No	No	No	No	No	No	No	No	No	No	No	No	2 Disorders		2 Disorders	Yes	8	7 to 8
	Tertiary care	67	Over 65 Years	Female	No	No	No	Yes	Yes	No	No	No	No	No	No	No	No	No	No	No	No	2 Disorders		2 Disorders	Yes	7	7 to 8
	Tertiary care	65	51-65 Years	Male	No	No	No	Yes	No	No	No	No	No	No	Yes	No	No	No	No	No	No	2 Disorders		2 Disorders	Yes	7	7 to 8
	Tertiary care	75	Over 65 Years	Male	Yes	Yes	No	Yes	No	No	No	No	No	No	No	No	No	No	No	No	No	3 Disorders		3 Disorders	Yes	8	7 to 8
	Tertiary care	63	51-65 Years	Male	Yes	Yes	No	Yes	No	No	No	No	Yes	No	Yes	No	No	No	No	No	No	5 or more disorders		5 or more disorders	Yes	7	7 to 8
	Tertiary care	84	Over 65 Years	Female	No	No	No	Yes	No	No	No	No	No	No	No	No	No	No	No	Yes	No	2 Disorders		2 Disorders	Yes	7	7 to 8
	Tertiary care	63	51-65 Years	Female	No	No	No	Yes	Yes	No	No	No	No	No	No	No	No	No	No	No	No	2 Disorders		2 Disorders	Yes	8	7 to 8
	Tertiary care	64	51-65 Years	Male	Yes	Yes	No	No	No	No	No	No	No	No	No	No	No	Yes	No	No	No	3 Disorders		3 Disorders	Yes	7	7 to 8
	Tertiary care	58	51-65 Years	Male	No	No	No	Yes	No	Yes	No	No	No	No	No	No	No	No	No	No	No	2 Disorders		2 Disorders	Yes	7	7 to 8
	Tertiary care	35	20-35 Years	Female	Yes	Yes	No	Yes	No	No	No	No	No	No	No	No	No	Yes	No	No	No	4 Disorders		4 Disorders	Yes	7	7 to 8
	Tertiary care	64	51-65 Years	Male	No	Yes	No	No	No	Yes	No	No	No	No	No	No	No	No	No	No	No	2 Disorders		2 Disorders	Yes	7	7 to 8
	Tertiary care	58	51-65 Years	Male	Yes	Yes	No	No	No	No	No	No	No	No	No	No	No	Yes	No	No	No	3 Disorders		3 Disorders	Yes	8	7 to 8
	Tertiary care	76	Over 65 Years	Male	No	No	No	No	No	No	No	No	Yes	Yes	No	No	No	No	No	No	No	2 Disorders		2 Disorders	Yes	7	7 to 8
	Tertiary care	48	36-50 Years	Male	No	No	No	Yes	No	Yes	No	No	No	No	No	No	No	No	No	No	No	2 Disorders		2 Disorders	Yes	8	7 to 8
	Tertiary care	65	51-65 Years	Male	Yes	No	No	Yes	No	No	No	No	No	No	No	No	No	No	No	No	No	2 Disorders		2 Disorders	Yes	7	7 to 8
	Tertiary care	64	51-65 Years	Female	Yes	Yes	No	No	No	No	No	No	No	No	No	No	Yes	No	No	No	No	3 Disorders		3 Disorders	Yes	7	7 to 8
	Tertiary care	55	51-65 Years	Male	No	No	No	No	No	No	No	No	No	No	No	No	No	Yes	No	No	No	1 Disorder		1 Disorder	No	7	7 to 8
	Tertiary care	54	51-65 Years	Female	Yes	Yes	No	No	No	No	No	No	No	No	No	No	No	No	No	Yes	No	3 Disorders		3 Disorders	Yes	8	7 to 8
	Tertiary care	68	Over 65 Years	Female	No	No	No	Yes	No	Yes	No	No	No	No	No	No	No	No	No	No	No	2 Disorders		2 Disorders	Yes	7	7 to 8
	Tertiary care	44	36-50 Years	Male	No	No	No	Yes	Yes	No	No	No	No	No	No	No	No	No	No	No	No	2 Disorders		2 Disorders	Yes	8	7 to 8
	Tertiary care	49	36-50 Years	Female	No	No	No	Yes	No	No	Yes	No	No	No	No	No	No	No	No	No	No	2 Disorders		2 Disorders	Yes	8	7 to 8
	Tertiary care	58	51-65 Years	Male	No	No	No	Yes	No	No	No	No	Yes	No	No	No	No	No	No	No	No	2 Disorders		2 Disorders	Yes	8	7 to 8
	Tertiary care	48	36-50 Years	Male	No	No	No	Yes	No	No	No	Yes	No	No	No	No	No	No	No	No	No	2 Disorders		2 Disorders	Yes	8	7 to 8
	Tertiary care	69	Over 65 Years	Male	Yes	No	No	No	No	No	No	No	No	No	No	No	No	No	No	Yes	No	2 Disorders		2 Disorders	Yes	7	7 to 8
	Tertiary care	65	51-65 Years	Female	Yes	Yes	No	No	No	No	No	Yes	No	No	No	No	No	No	No	No	No	3 Disorders		3 Disorders	Yes	8	7 to 8
	Tertiary care	55	51-65 Years	Male	No	No	No	Yes	No	No	No	No	No	No	No	No	No	No	No	No	No	1 Disorder		1 Disorder	No	7	7 to 8
	Tertiary care	54	51-65 Years	Female	No	No	No	Yes	No	No	Yes	No	No	No	No	No	No	No	No	No	No	2 Disorders		2 Disorders	Yes	8	7 to 8
	Tertiary care	53	51-65 Years	Male	No	No	No	Yes	No	No	No	No	No	No	No	No	No	No	No	Yes	No	2 Disorders		2 Disorders	Yes	8	7 to 8
	Tertiary care	74	Over 65 Years	Male	No	No	No	Yes	No	No	Yes	No	No	No	No	No	No	No	No	No	No	2 Disorders		2 Disorders	Yes	8	7 to 8
	Tertiary care	64	51-65 Years	Male	No	No	No	Yes	No	No	No	No	No	No	No	No	No	No	No	No	No	1 Disorder		1 Disorder	No	7	7 to 8
	Tertiary care	62	51-65 Years	Female	No	No	No	Yes	No	Yes	No	No	No	No	No	No	No	No	No	No	No	2 Disorders		2 Disorders	Yes	7	7 to 8
	Tertiary care	43	36-50 Years	Female	Yes	No	No	Yes	No	No	No	No	No	No	No	No	No	No	No	No	No	2 Disorders		2 Disorders	Yes	7	7 to 8
	Tertiary care	34	20-35 Years	Male	No	No	No	Yes	No	No	No	Yes	No	No	No	No	No	No	No	No	No	2 Disorders		2 Disorders	Yes	8	7 to 8
	Tertiary care	55	51-65 Years	Female	Yes	Yes	No	Yes	No	No	No	No	No	No	No	No	No	No	No	No	No	3 Disorders		3 Disorders	Yes	8	7 to 8
	Tertiary care	47	36-50 Years	Female	Yes	No	No	Yes	No	No	No	No	No	No	No	No	No	No	No	No	No	2 Disorders		2 Disorders	Yes	8	7 to 8
	Tertiary care	64	51-65 Years	Female	No	No	No	Yes	No	No	No	No	No	Yes	No	No	No	No	No	No	No	2 Disorders		2 Disorders	Yes	7	7 to 8
	Tertiary care	49	36-50 Years	Male	No	Yes	No	Yes	No	No	No	No	No	No	No	No	No	No	No	No	No	2 Disorders		2 Disorders	Yes	7	7 to 8
	Tertiary care	37	36-50 Years	Female	Yes	No	No	Yes	No	No	No	No	No	No	No	No	No	No	No	No	No	2 Disorders		2 Disorders	Yes	7	7 to 8
	Tertiary care	59	51-65 Years	Male	Yes	Yes	No	Yes	No	No	No	No	No	No	No	No	No	No	No	No	No	3 Disorders		3 Disorders	Yes	8	7 to 8
	Tertiary care	53	51-65 Years	Male	No	Yes	No	Yes	No	No	No	No	No	No	No	No	No	No	No	No	No	2 Disorders		2 Disorders	Yes	7	7 to 8
	Tertiary care	44	36-50 Years	Male	No	No	No	Yes	No	No	No	No	No	No	Yes	No	No	No	No	No	No	2 Disorders		2 Disorders	Yes	8	7 to 8
	Tertiary care	48	36-50 Years	Male	No	Yes	No	Yes	No	No	No	No	No	No	No	No	No	No	No	No	No	2 Disorders		2 Disorders	Yes	7	7 to 8
	Tertiary care	55	51-65 Years	Male	No	Yes	No	Yes	No	No	No	No	No	No	No	No	No	No	No	No	No	2 Disorders		2 Disorders	Yes	8	7 to 8
	Tertiary care	56	51-65 Years	Male	Yes	No	No	Yes	No	No	No	No	No	No	No	No	No	No	No	No	No	2 Disorders		2 Disorders	Yes	8	7 to 8
	Tertiary care	37	36-50 Years	Male	No	No	No	Yes	No	No	No	No	No	Yes	No	No	No	No	No	No	No	2 Disorders		2 Disorders	Yes	8	7 to 8
	Tertiary care	78	Over 65 Years	Male	No	No	No	Yes	No	No	No	No	No	No	No	No	No	No	No	No	No	1 Disorder		1 Disorder	No	7	7 to 8
	Tertiary care	48	36-50 Years	Female	No	Yes	No	Yes	No	No	No	No	No	No	No	No	No	No	No	No	No	2 Disorders		2 Disorders	Yes	8	7 to 8
	Tertiary care	65	51-65 Years	Male	No	Yes	No	Yes	No	No	No	No	No	No	No	No	No	No	No	No	No	2 Disorders		2 Disorders	Yes	8	7 to 8
	Tertiary care	49	36-50 Years	Male	Yes	No	No	Yes	No	No	No	No	No	No	No	No	No	No	No	No	No	2 Disorders		2 Disorders	Yes	8	7 to 8
	Tertiary care	67	Over 65 Years	Female	Yes	Yes	No	Yes	No	No	No	No	No	No	No	No	No	No	No	No	No	3 Disorders		3 Disorders	Yes	8	7 to 8
	Tertiary care	44	36-50 Years	Female	Yes	No	No	Yes	No	No	No	No	No	No	No	No	No	No	No	No	No	2 Disorders		2 Disorders	Yes	8	7 to 8
	Tertiary care	59	51-65 Years	Male	Yes	No	No	Yes	No	No	No	No	No	No	No	No	No	No	No	No	No	2 Disorders		2 Disorders	Yes	7	7 to 8
	Tertiary care	67	Over 65 Years	Male	No	No	No	Yes	No	No	No	No	No	No	No	No	No	No	No	No	No	1 Disorder		1 Disorder	No	8	7 to 8
	Tertiary care	48	36-50 Years	Female	No	No	No	Yes	Yes	No	No	No	No	No	No	No	No	No	No	No	No	2 Disorders		2 Disorders	Yes	8	7 to 8
	Tertiary care	59	51-65 Years	Male	Yes	No	No	Yes	No	No	No	No	No	No	No	No	No	No	No	No	No	2 Disorders		2 Disorders	Yes	8	7 to 8
	Tertiary care	50	36-50 Years	Female	Yes	Yes	No	No	No	No	No	No	No	No	No	No	Yes	No	Yes	No	No	4 Disorders		4 Disorders	Yes	10	9 to 10
	Tertiary care	59	51-65 Years	Female	Yes	Yes	No	Yes	No	No	No	No	No	No	No	No	No	No	No	No	No	3 Disorders		3 Disorders	Yes	10	9 to 10
	Tertiary care	58	51-65 Years	Female	Yes	No	No	Yes	No	No	No	No	No	No	No	No	No	No	No	No	No	2 Disorders		2 Disorders	Yes	9	9 to 10
	Tertiary care	86	Over 65 Years	Male	Yes	Yes	No	No	No	No	No	No	No	No	No	No	No	No	No	No	No	2 Disorders	Dyslipidaemia	3 Disorders	Yes	9	9 to 10
	Tertiary care	67	Over 65 Years	Male	Yes	Yes	No	Yes	Yes	No	No	Yes	No	No	No	No	No	No	No	No	No	5 or more disorders		5 or more disorders	Yes	9	9 to 10
	Tertiary care	58	51-65 Years	Female	Yes	Yes	No	Yes	No	No	No	No	No	No	No	No	No	No	No	No	No	3 Disorders		3 Disorders	Yes	10	9 to 10
	Tertiary care	76	Over 65 Years	Female	No	Yes	No	Yes	No	No	No	No	No	Yes	No	No	No	No	No	No	No	3 Disorders		3 Disorders	Yes	10	9 to 10
	Tertiary care	65	51-65 Years	Male	Yes	Yes	No	No	No	No	No	No	No	Yes	No	No	No	No	Yes	No	No	4 Disorders		4 Disorders	Yes	10	9 to 10
	Tertiary care	85	Over 65 Years	Female	No	No	No	Yes	Yes	No	No	No	No	Yes	No	No	No	No	No	No	No	3 Disorders		3 Disorders	Yes	10	9 to 10
	Tertiary care	75	Over 65 Years	Male	No	Yes	No	Yes	No	No	No	No	No	No	No	No	No	No	No	No	No	2 Disorders		2 Disorders	Yes	10	9 to 10
	Tertiary care	75	Over 65 Years	Male	No	Yes	No	Yes	No	No	No	No	No	No	No	No	No	Yes	No	No	No	3 Disorders		3 Disorders	Yes	10	9 to 10
	Tertiary care	83	Over 65 Years	Female	Yes	No	No	Yes	No	No	No	No	Yes	No	No	No	No	No	No	No	No	3 Disorders		3 Disorders	Yes	9	9 to 10
	Tertiary care	58	51-65 Years	Male	Yes	No	No	No	No	No	No	No	No	No	Yes	No	No	Yes	No	No	No	3 Disorders		3 Disorders	Yes	10	9 to 10
	Tertiary care	57	51-65 Years	Female	Yes	No	No	Yes	No	No	No	Yes	No	No	No	No	No	Yes	No	Yes	No	5 or more disorders		5 or more disorders	Yes	9	9 to 10
	Tertiary care	65	51-65 Years	Male	Yes	Yes	No	Yes	No	No	No	No	No	No	No	No	No	No	No	No	No	3 Disorders		3 Disorders	Yes	10	9 to 10
	Tertiary care	65	51-65 Years	Male	Yes	Yes	No	Yes	No	No	No	No	No	No	No	No	No	No	No	No	No	3 Disorders		3 Disorders	Yes	10	9 to 10
	Tertiary care	58	51-65 Years	Male	Yes	Yes	No	No	No	No	No	No	No	No	No	No	No	No	No	No	No	2 Disorders		2 Disorders	Yes	9	9 to 10
	Tertiary care	48	36-50 Years	Male	Yes	No	No	Yes	No	Yes	No	No	No	No	No	No	No	No	No	No	No	3 Disorders		3 Disorders	Yes	10	9 to 10
	Tertiary care	58	51-65 Years	Female	No	Yes	No	Yes	No	No	No	No	No	No	No	No	No	No	No	No	No	2 Disorders		2 Disorders	Yes	9	9 to 10
	Tertiary care	55	51-65 Years	Male	Yes	Yes	No	Yes	No	No	No	No	No	No	No	Yes	No	Yes	No	No	No	5 or more disorders		5 or more disorders	Yes	10	9 to 10
	Tertiary care	59	51-65 Years	Female	No	No	No	Yes	No	Yes	No	No	No	No	No	No	No	No	No	No	No	2 Disorders		2 Disorders	Yes	9	9 to 10
	Tertiary care	59	51-65 Years	Male	Yes	Yes	No	Yes	No	No	No	No	No	No	No	No	No	No	No	No	No	3 Disorders		3 Disorders	Yes	10	9 to 10
	Tertiary care	65	51-65 Years	Male	No	No	No	Yes	No	No	No	No	No	No	No	No	No	No	No	No	No	1 Disorder		1 Disorder	No	9	9 to 10
	Tertiary care	76	Over 65 Years	Male	No	No	No	Yes	No	No	No	No	No	No	No	No	No	No	No	No	No	1 Disorder		1 Disorder	No	9	9 to 10
	Tertiary care	65	51-65 Years	Female	No	No	No	Yes	No	No	Yes	No	No	No	No	No	No	No	No	No	No	2 Disorders		2 Disorders	Yes	9	9 to 10
	Tertiary care	56	51-65 Years	Female	No	Yes	No	Yes	No	No	No	No	No	No	No	No	No	No	No	No	No	2 Disorders		2 Disorders	Yes	10	9 to 10
	Tertiary care	65	51-65 Years	Male	Yes	No	No	Yes	No	No	No	No	No	No	No	No	No	No	No	No	No	2 Disorders		2 Disorders	Yes	10	9 to 10
	Tertiary care	58	51-65 Years	Male	Yes	Yes	No	Yes	Yes	No	No	No	No	No	No	No	No	No	No	No	No	4 Disorders		4 Disorders	Yes	9	9 to 10
	Tertiary care	64	51-65 Years	Female	Yes	Yes	No	Yes	No	No	No	No	No	Yes	No	No	No	No	No	No	No	4 Disorders		4 Disorders	Yes	9	9 to 10
	Tertiary care	58	51-65 Years	Male	No	No	No	Yes	No	No	No	No	No	Yes	No	No	No	No	No	No	No	2 Disorders		2 Disorders	Yes	10	9 to 10
	Tertiary care	48	36-50 Years	Female	No	No	No	Yes	No	No	No	No	No	Yes	No	No	No	No	No	No	No	2 Disorders	Osteoporosis	3 Disorders	Yes	10	9 to 10
	Tertiary care	65	51-65 Years	Male	No	No	No	Yes	Yes	No	No	No	No	No	No	No	No	No	No	No	No	2 Disorders	Fe deficiency anaemia	3 Disorders	Yes	10	9 to 10
	Tertiary care	65	51-65 Years	Male	No	Yes	No	No	No	No	No	No	Yes	No	No	No	No	Yes	Yes	No	No	4 Disorders	Fe deficiency anaemia	5 or more disorders	Yes	10	9 to 10
	Tertiary care	59	51-65 Years	Female	Yes	Yes	No	No	No	No	Yes	No	No	No	No	No	No	No	No	No	No	3 Disorders	Fe deficiency anaemia	4 Disorders	Yes	9	9 to 10
	Tertiary care	65	51-65 Years	Male	No	Yes	No	Yes	No	No	No	No	No	No	No	No	No	No	No	No	No	2 Disorders		2 Disorders	Yes	9	9 to 10
	Tertiary care	65	51-65 Years	Male	No	Yes	No	Yes	No	No	No	No	No	No	No	No	No	No	No	No	No	2 Disorders		2 Disorders	Yes	9	9 to 10
	Tertiary care	58	51-65 Years	Female	Yes	No	No	Yes	No	No	No	No	No	No	No	No	No	No	No	No	No	2 Disorders		2 Disorders	Yes	9	9 to 10
	Tertiary care	64	51-65 Years	Male	Yes	Yes	No	Yes	No	No	No	No	No	No	No	No	No	No	No	No	No	3 Disorders		3 Disorders	Yes	10	9 to 10
	Tertiary care	47	36-50 Years	Male	No	No	No	Yes	Yes	No	No	No	No	No	No	No	No	No	No	No	No	2 Disorders		2 Disorders	Yes	10	9 to 10
	Tertiary care	58	51-65 Years	Female	No	Yes	No	Yes	No	No	No	No	No	No	No	No	No	No	No	No	No	2 Disorders		2 Disorders	Yes	9	9 to 10
	Tertiary care	74	Over 65 Years	Female	Yes	No	No	No	No	No	No	No	No	No	No	No	No	Yes	No	No	No	2 Disorders		2 Disorders	Yes	10	9 to 10
	Tertiary care	64	51-65 Years	Male	Yes	Yes	No	Yes	No	No	No	No	No	No	No	No	Yes	No	No	No	No	4 Disorders		4 Disorders	Yes	9	9 to 10
	Tertiary care	56	51-65 Years	Female	No	No	No	Yes	Yes	No	No	No	No	No	No	No	No	No	No	No	No	2 Disorders	Fe deficiency anaemia	3 Disorders	Yes	9	9 to 10
	Primary Care	65	51-65 Years	Female	Yes	Yes	No	Yes	No	No	No	No	No	No	No	No	No	No	No	No	No	3 Disorders		3 Disorders	Yes	9	9 to 10
	Tertiary care	57	51-65 Years	Male	No	Yes	No	Yes	No	No	No	No	No	No	No	No	No	No	No	No	No	2 Disorders		2 Disorders	Yes	9	9 to 10
	Tertiary care	67	Over 65 Years	Female	No	Yes	No	Yes	No	No	No	No	No	Yes	No	No	No	No	No	No	No	3 Disorders		3 Disorders	Yes	10	9 to 10
	Tertiary care	64	51-65 Years	Female	Yes	Yes	No	Yes	No	No	Yes	No	No	No	No	No	No	No	No	No	No	4 Disorders		4 Disorders	Yes	10	9 to 10
	Tertiary care	53	51-65 Years	Male	Yes	Yes	No	Yes	No	No	No	No	No	No	No	No	No	No	No	No	No	3 Disorders		3 Disorders	Yes	10	9 to 10
	Tertiary care	59	51-65 Years	Female	Yes	Yes	No	Yes	No	No	No	No	No	No	No	No	No	No	No	No	No	3 Disorders		3 Disorders	Yes	10	9 to 10
	Tertiary care	55	51-65 Years	Female	No	No	No	Yes	No	No	No	No	No	No	No	No	No	No	No	No	No	1 Disorder	Parkinson disease	2 Disorders	Yes	10	9 to 10
	Tertiary care	74	Over 65 Years	Male	Yes	No	No	Yes	No	No	No	No	No	No	No	No	No	No	No	No	No	2 Disorders		2 Disorders	Yes	9	9 to 10
	Tertiary care	67	Over 65 Years	Male	No	No	No	No	No	No	No	Yes	No	Yes	No	No	No	Yes	No	No	No	3 Disorders		3 Disorders	Yes	10	9 to 10
	Tertiary care	32	20-35 Years	Female	Yes	No	No	Yes	No	No	No	No	No	No	No	No	No	No	No	No	No	2 Disorders		2 Disorders	Yes	9	9 to 10
	Tertiary care	45	36-50 Years	Male	No	No	No	Yes	Yes	No	No	No	No	No	No	No	No	No	No	No	No	2 Disorders		2 Disorders	Yes	9	9 to 10
	Tertiary care	72	Over 65 Years	Male	No	No	No	Yes	Yes	No	No	No	No	No	No	No	No	No	No	No	No	2 Disorders		2 Disorders	Yes	9	9 to 10
	Tertiary care	67	Over 65 Years	Female	No	No	No	Yes	No	No	No	No	No	Yes	No	No	No	No	No	No	No	2 Disorders		2 Disorders	Yes	9	9 to 10
	Tertiary care	67	Over 65 Years	Male	No	No	No	Yes	Yes	No	No	No	No	No	No	No	No	No	No	No	No	2 Disorders		2 Disorders	Yes	9	9 to 10
	Tertiary care	65	51-65 Years	Male	Yes	No	No	Yes	No	No	No	No	No	No	No	No	No	No	No	No	No	2 Disorders		2 Disorders	Yes	10	9 to 10
	Tertiary care	64	51-65 Years	Male	No	No	No	Yes	No	No	No	No	No	Yes	No	No	No	No	No	No	No	2 Disorders		2 Disorders	Yes	9	9 to 10
	Tertiary care	63	51-65 Years	Female	No	Yes	No	Yes	No	No	No	No	No	No	No	No	No	No	No	No	No	2 Disorders		2 Disorders	Yes	9	9 to 10
	Tertiary care	74	Over 65 Years	Female	No	No	No	Yes	Yes	No	No	No	No	No	No	No	No	No	No	No	No	2 Disorders		2 Disorders	Yes	9	9 to 10
	Tertiary care	46	36-50 Years	Male	Yes	No	No	Yes	No	No	No	No	No	No	No	No	No	No	No	No	No	2 Disorders		2 Disorders	Yes	9	9 to 10
	Tertiary care	55	51-65 Years	Male	No	No	No	Yes	No	No	No	No	No	No	Yes	No	No	No	No	No	No	2 Disorders		2 Disorders	Yes	9	9 to 10
	Tertiary care	55	51-65 Years	Male	No	No	No	Yes	Yes	No	No	No	No	No	No	No	No	No	No	No	No	2 Disorders		2 Disorders	Yes	9	9 to 10
	Tertiary care	55	51-65 Years	Male	Yes	No	No	Yes	No	No	No	No	No	No	No	No	No	No	No	No	No	2 Disorders		2 Disorders	Yes	9	9 to 10
	Tertiary care	69	Over 65 Years	Male	No	No	No	Yes	No	No	No	Yes	No	No	No	No	No	No	No	No	No	2 Disorders		2 Disorders	Yes	9	9 to 10
	Tertiary care	44	36-50 Years	Female	No	No	No	Yes	Yes	No	No	No	No	No	No	No	No	No	No	No	No	2 Disorders		2 Disorders	Yes	9	9 to 10
	Tertiary care	44	36-50 Years	Male	Yes	No	No	No	No	No	No	No	No	No	No	No	No	Yes	No	No	No	2 Disorders		2 Disorders	Yes	10	9 to 10
	Tertiary care	55	51-65 Years	Female	Yes	Yes	No	Yes	No	No	No	No	No	No	No	No	No	No	No	No	No	3 Disorders		3 Disorders	Yes	9	9 to 10
	Tertiary care	34	20-35 Years	Female	No	No	No	No	No	No	No	No	No	No	No	No	No	Yes	No	No	No	1 Disorder		1 Disorder	No	10	9 to 10
	Tertiary care	42	36-50 Years	Male	Yes	Yes	No	No	No	No	No	No	No	Yes	No	No	No	No	Yes	No	No	4 Disorders		4 Disorders	Yes	9	9 to 10
	Tertiary care	74	Over 65 Years	Male	No	No	No	Yes	Yes	Yes	No	No	No	No	No	No	No	No	No	No	No	3 Disorders		3 Disorders	Yes	10	9 to 10
	Tertiary care	57	51-65 Years	Male	Yes	No	No	Yes	No	No	No	No	No	No	Yes	No	No	No	No	No	No	3 Disorders		3 Disorders	Yes	9	9 to 10
	Tertiary care	43	36-50 Years	Male	Yes	Yes	No	Yes	No	No	No	No	No	No	No	No	No	No	No	No	No	3 Disorders		3 Disorders	Yes	10	9 to 10
	Tertiary care	52	51-65 Years	Female	No	Yes	No	Yes	Yes	No	No	No	No	No	No	No	No	No	No	No	No	3 Disorders		3 Disorders	Yes	9	9 to 10
	Tertiary care	53	51-65 Years	Female	Yes	Yes	No	Yes	Yes	No	No	No	No	No	No	No	No	No	No	No	No	4 Disorders		4 Disorders	Yes	10	9 to 10
	Tertiary care	76	Over 65 Years	Male	Yes	Yes	No	Yes	Yes	No	No	No	No	No	No	No	No	No	No	No	No	4 Disorders		4 Disorders	Yes	9	9 to 10
	Tertiary care	55	51-65 Years	Female	Yes	Yes	No	Yes	Yes	No	Yes	No	No	No	No	No	No	No	No	No	No	5 or more disorders		5 or more disorders	Yes	10	9 to 10
	Tertiary care	66	Over 65 Years	Female	No	No	Yes	Yes	No	Yes	No	No	No	No	No	No	No	No	No	No	No	3 Disorders		3 Disorders	Yes	10	9 to 10
	Tertiary care	74	Over 65 Years	Female	Yes	Yes	No	Yes	No	No	No	No	No	No	No	No	No	No	No	No	No	3 Disorders		3 Disorders	Yes	9	9 to 10
	Tertiary care	55	51-65 Years	Female	No	No	No	No	No	No	No	No	No	No	No	No	No	Yes	No	No	No	1 Disorder		1 Disorder	No	10	9 to 10
	Tertiary care	58	51-65 Years	Male	No	No	No	Yes	No	No	No	No	No	No	No	No	No	No	No	No	Yes	2 Disorders		2 Disorders	Yes	9	9 to 10
	Tertiary care	72	Over 65 Years	Male	Yes	No	No	Yes	Yes	No	No	No	No	No	No	No	No	No	No	No	No	3 Disorders		3 Disorders	Yes	9	9 to 10
	Tertiary care	71	Over 65 Years	Female	No	Yes	No	Yes	No	Yes	No	No	No	No	No	No	No	No	No	No	No	3 Disorders		3 Disorders	Yes	9	9 to 10
	Tertiary care	66	Over 65 Years	Male	No	No	No	No	No	No	No	No	No	No	No	No	No	Yes	No	No	Yes	2 Disorders		2 Disorders	Yes	10	9 to 10
	Tertiary care	55	51-65 Years	Female	Yes	No	No	Yes	Yes	No	No	No	No	No	No	No	No	No	No	No	No	3 Disorders		3 Disorders	Yes	9	9 to 10
	Tertiary care	73	Over 65 Years	Male	Yes	No	No	No	No	No	No	No	No	No	No	No	No	Yes	No	No	No	2 Disorders		2 Disorders	Yes	9	9 to 10
	Tertiary care	64	51-65 Years	Male	Yes	Yes	No	Yes	No	No	No	No	No	No	No	No	No	No	No	No	No	3 Disorders		3 Disorders	Yes	9	9 to 10
	Tertiary care	64	51-65 Years	Male	Yes	No	No	No	No	No	No	No	No	No	No	No	No	Yes	No	No	No	2 Disorders		2 Disorders	Yes	10	9 to 10
	Tertiary care	56	51-65 Years	Female	No	No	No	No	No	No	No	No	No	No	No	No	No	Yes	No	No	No	1 Disorder		1 Disorder	No	9	9 to 10
	Tertiary care	55	51-65 Years	Female	Yes	Yes	No	Yes	No	No	No	No	No	No	No	No	No	No	No	No	No	3 Disorders		3 Disorders	Yes	9	9 to 10
	Tertiary care	58	51-65 Years	Female	No	No	No	No	No	No	No	No	No	No	No	No	No	Yes	No	No	No	1 Disorder		1 Disorder	No	10	9 to 10
	Primary Care	75	Over 65 Years	Female	No	No	No	Yes	Yes	No	No	No	No	No	No	No	No	No	No	No	No	2 Disorders		2 Disorders	Yes	9	9 to 10
	Primary Care	69	Over 65 Years	Male	Yes	No	No	Yes	No	Yes	No	No	No	No	No	No	No	No	No	No	No	3 Disorders		3 Disorders	Yes	9	9 to 10
	Primary Care	55	51-65 Years	Female	Yes	Yes	No	Yes	No	No	No	No	No	No	No	No	No	No	No	No	No	3 Disorders		3 Disorders	Yes	0	Other
	Primary Care	75	Over 65 Years	Male	Yes	Yes	No	No	No	No	No	No	No	No	No	No	No	No	Yes	No	No	3 Disorders		3 Disorders	Yes	0	Other
	Primary Care	71	Over 65 Years	Female	No	Yes	No	No	No	No	No	No	No	No	No	No	No	No	No	No	No	1 Disorder	Dyslipidaemia	2 Disorders	Yes	0	Other
	Primary Care	81	Over 65 Years	Female	No	Yes	No	No	No	No	No	No	No	No	No	No	No	No	No	Yes	No	2 Disorders	Dyslipedeamia	3 Disorders	Yes	0	Other
	Primary Care	58	51-65 Years	Female	No	No	Yes	No	No	No	No	No	No	No	No	No	No	No	No	No	No	1 Disorder		1 Disorder	No	0	Other
	Primary Care	47	36-50 Years	Male	Yes	Yes	No	No	No	No	No	No	No	No	No	No	No	No	No	No	No	2 Disorders	Hyperlypidemia	3 Disorders	Yes	3	3 to 4
	Primary Care	70	Over 65 Years	Female	Yes	Yes	No	No	No	No	No	No	No	No	No	No	No	No	No	No	No	2 Disorders		2 Disorders	Yes	2	1 to 2
	Primary Care	67	Over 65 Years	Male	Yes	Yes	No	No	No	No	No	No	No	Yes	No	No	No	No	Yes	No	No	4 Disorders	Drug Allergies (Sulphur/Aspirin)	5 or more disorders	Yes	6	5 to 6
	Primary Care	69	Over 65 Years	Male	Yes	No	No	No	No	No	No	No	No	No	No	No	No	No	No	No	No	1 Disorder	Renal Impairment, Feet Paresthesia, Leptopyrosis, Acute Kidney Injury	5 or more disorders	Yes	3	3 to 4
	Primary Care	69	Over 65 Years	Female	Yes	No	No	No	No	No	No	No	No	No	No	No	No	No	No	No	No	1 Disorder	Osteoporosis	2 Disorders	Yes	0	Other
	Primary Care	79	Over 65 Years	Female	No	Yes	No	No	No	No	No	No	No	Yes	No	No	No	No	Yes	No	No	3 Disorders		4 Disorders	Yes	3	3 to 4
	Primary Care	74	Over 65 Years	Female	Yes	Yes	No	No	No	No	No	No	No	No	No	No	No	No	No	No	No	2 Disorders	Hyperlypidemia	3 Disorders	Yes	4	3 to 4
	Primary Care	60	51-65 Years	Female	No	No	No	No	No	No	No	No	No	Yes	No	No	No	No	No	No	No	1 Disorder	Osteoporosis, Dyslipedemia	3 Disorders	Yes	2	1 to 2
	Primary Care	63	51-65 Years	Female	Yes	Yes	No	No	No	No	No	No	No	No	No	No	No	No	No	No	No	2 Disorders	Dyslipedemia, Gastritis	4 Disorders	Yes	4	3 to 4
	Primary Care	65	51-65 Years	Male	Yes	Yes	No	No	No	No	No	No	No	No	No	No	No	No	Yes	No	No	3 Disorders	Dyslipedemia	4 Disorders	Yes	4	3 to 4
	Primary Care	51	51-65 Years	Male	Yes	Yes	No	No	No	No	No	No	No	No	No	No	No	No	No	No	No	2 Disorders		2 Disorders	Yes	5	5 to 6
	Primary Care	60	51-65 Years	Female	Yes	No	No	No	No	No	No	No	No	No	No	No	No	No	No	No	No	1 Disorder	Osteoporosis	2 Disorders	Yes	1	1 to 2
	Primary Care	59	51-65 Years	Female	No	Yes	No	No	No	No	No	No	No	No	No	No	No	No	No	No	No	1 Disorder	Dyslipedemia	2 Disorders	Yes	2	1 to 2
	Primary Care	56	51-65 Years	Female	No	Yes	No	No	No	No	No	No	No	Yes	No	No	No	No	No	No	No	2 Disorders	Dyslipedemia	3 Disorders	Yes	2	1 to 2
	Tertiary care	61	51-65 Years	Female	Yes	Yes	No	Yes	No	Yes	No	Yes	No	No	No	No	Yes	No	No	No	No	5 or more disorders		5 or more disorders	Yes	8	7 to 8
	Tertiary care	65	51-65 Years	Female	Yes	Yes	No	Yes	No	No	No	No	No	Yes	No	No	No	Yes	No	Yes	No	5 or more disorders		5 or more disorders	Yes	7	7 to 8
	Tertiary care	60	51-65 Years	Female	Yes	Yes	No	Yes	No	No	No	No	No	No	No	No	No	Yes	No	No	No	4 Disorders		4 Disorders	Yes	8	7 to 8
	Tertiary care	74	Over 65 Years	Male	No	Yes	No	Yes	No	No	No	No	No	Yes	No	No	No	No	No	No	No	3 Disorders		3 Disorders	Yes	6	5 to 6
